# Supplementary material for: Dynamics of a national Omicron SARS-CoV-2 epidemic during January 2022 in England
Source: Nat Commun. 2022 Aug 3;13:4500. doi: 10.1038/s41467-022-32121-6 (PMC9349208; doi:10.1038/s41467-022-32121-6)
Supplement: Supplementary file 3 — Supplementary Data 1 [file 41467_2022_32121_MOESM3_ESM.xlsx]

## Sheet: Sheet1
Accession numbers for sequenced samples. ENA contains all samples with genome coverage above 50%. GISAID has multiple additional QC requirements and thus are not always present.
central_sample_id	run_name	gisaid.accession	gisaid.secondary_accession	ena_sample.accession	ena_assembly.accession
ARCH-002383A4	NORW-20220112	EPI_ISL_8957616	hCoV-19/England/ARCH-002383A4/2022	ERS11585709	ERZ8458903
ARCH-002383B1	NORW-20220112	EPI_ISL_8957617	hCoV-19/England/ARCH-002383B1/2022	ERS12222726	ERZ11445142
ARCH-002383B10	NORW-20220112	EPI_ISL_8957618	hCoV-19/England/ARCH-002383B10/2022	ERS11574777	ERZ8431767
ARCH-002383B12	NORW-20220112	EPI_ISL_8957619	hCoV-19/England/ARCH-002383B12/2022	ERS11594583	ERZ8404568
ARCH-002383B7	NORW-20220112	EPI_ISL_8957620	hCoV-19/England/ARCH-002383B7/2022	ERS11600646	ERZ8401959
ARCH-002383E12	NORW-20220112	EPI_ISL_8957621	hCoV-19/England/ARCH-002383E12/2022	ERS11608709	ERZ8422493
ARCH-002383F1	NORW-20220112	EPI_ISL_8957622	hCoV-19/England/ARCH-002383F1/2022	ERS11589391	ERZ8429204
ARCH-002383G6	NORW-20220112	EPI_ISL_8957623	hCoV-19/England/ARCH-002383G6/2022	ERS11593248	ERZ8413937
ARCH-002383H11	NORW-20220112	EPI_ISL_8957624	hCoV-19/England/ARCH-002383H11/2022	ERS11599932	ERZ8451205
ARCH-002383H6	NORW-20220112	EPI_ISL_8957625	hCoV-19/England/ARCH-002383H6/2022	ERS12214278	ERZ11434392
ARCH-002384A11	NORW-20220112	EPI_ISL_8957626	hCoV-19/England/ARCH-002384A11/2022	ERS11605723	ERZ8387002
ARCH-002384A2	NORW-20220112	EPI_ISL_8957627	hCoV-19/England/ARCH-002384A2/2022	ERS11597835	ERZ8428462
ARCH-002384A3	NORW-20220112	EPI_ISL_8957628	hCoV-19/England/ARCH-002384A3/2022	ERS12220271	ERZ11438076
ARCH-002384A8	NORW-20220112	EPI_ISL_8957629	hCoV-19/England/ARCH-002384A8/2022	ERS11592506	ERZ8399749
ARCH-002384B1	NORW-20220112	EPI_ISL_8957630	hCoV-19/England/ARCH-002384B1/2022	ERS11568168
ARCH-002384B3	NORW-20220112	EPI_ISL_8957631	hCoV-19/England/ARCH-002384B3/2022	ERS12210149	ERZ11437288
ARCH-002384B5	NORW-20220112	EPI_ISL_8957632	hCoV-19/England/ARCH-002384B5/2022	ERS12227105	ERZ11445524
ARCH-002384D11	NORW-20220112	EPI_ISL_8957633	hCoV-19/England/ARCH-002384D11/2022	ERS11566845
ARCH-002384E11	NORW-20220112	EPI_ISL_8957634	hCoV-19/England/ARCH-002384E11/2022	ERS12221939	ERZ11444738
ARCH-002384F4	NORW-20220112	EPI_ISL_8957635	hCoV-19/England/ARCH-002384F4/2022	ERS12223234	ERZ11435169
ARCH-002384G2	NORW-20220112	EPI_ISL_8957636	hCoV-19/England/ARCH-002384G2/2022	ERS11569786
ARCH-002384G8	NORW-20220112	EPI_ISL_8957637	hCoV-19/England/ARCH-002384G8/2022	ERS11569553	ERZ8419100
ARCH-002384H8	NORW-20220112	EPI_ISL_8957638	hCoV-19/England/ARCH-002384H8/2022	ERS11575642
ARCH-002385A1	NORW-20220112	EPI_ISL_8957639	hCoV-19/England/ARCH-002385A1/2022	ERS12220023	ERZ11441467
ARCH-002385A10	NORW-20220112	EPI_ISL_8957640	hCoV-19/England/ARCH-002385A10/2022	ERS11595110	ERZ8400232
ARCH-002385A11	NORW-20220112	EPI_ISL_8957641	hCoV-19/England/ARCH-002385A11/2022	ERS12207138	ERZ11427998
ARCH-002385A2	NORW-20220112	EPI_ISL_8957642	hCoV-19/England/ARCH-002385A2/2022	ERS11578014
ARCH-002385A4	NORW-20220112	EPI_ISL_8957643	hCoV-19/England/ARCH-002385A4/2022	ERS12217809	ERZ11442339
ARCH-002385A5	NORW-20220112	EPI_ISL_8957644	hCoV-19/England/ARCH-002385A5/2022	ERS11601340	ERZ8447054
ARCH-002385A7	NORW-20220112	EPI_ISL_8957645	hCoV-19/England/ARCH-002385A7/2022	ERS11602538	ERZ8421223
ARCH-002385A9	NORW-20220112	EPI_ISL_8957646	hCoV-19/England/ARCH-002385A9/2022	ERS12224290	ERZ11446128
ARCH-002385B1	NORW-20220112	EPI_ISL_8957647	hCoV-19/England/ARCH-002385B1/2022	ERS11592113	ERZ8411970
ARCH-002385B10	NORW-20220112	EPI_ISL_8957648	hCoV-19/England/ARCH-002385B10/2022	ERS12209445	ERZ11426221
ARCH-002385B2	NORW-20220112	EPI_ISL_8957649	hCoV-19/England/ARCH-002385B2/2022	ERS11605514	ERZ8425782
ARCH-002385B3	NORW-20220112	EPI_ISL_8957650	hCoV-19/England/ARCH-002385B3/2022	ERS11604365	ERZ8430558
ARCH-002385B4	NORW-20220112	EPI_ISL_8957651	hCoV-19/England/ARCH-002385B4/2022	ERS11614395	ERZ8428063
ARCH-002385B5	NORW-20220112	EPI_ISL_8957652	hCoV-19/England/ARCH-002385B5/2022	ERS12208539	ERZ11430995
ARCH-002385B6	NORW-20220112	EPI_ISL_8957653	hCoV-19/England/ARCH-002385B6/2022	ERS11612411	ERZ8438635
ARCH-002385B8	NORW-20220112	EPI_ISL_8957654	hCoV-19/England/ARCH-002385B8/2022	ERS12215727	ERZ11427314
ARCH-002385B9	NORW-20220112	EPI_ISL_8957655	hCoV-19/England/ARCH-002385B9/2022	ERS11589939	ERZ8430063
ARCH-002385C1	NORW-20220112	EPI_ISL_8957656	hCoV-19/England/ARCH-002385C1/2022	ERS12211461	ERZ11434512
ARCH-002385C10	NORW-20220112	EPI_ISL_8957657	hCoV-19/England/ARCH-002385C10/2022	ERS11593163	ERZ8421630
ARCH-002385C3	NORW-20220112	EPI_ISL_8957658	hCoV-19/England/ARCH-002385C3/2022	ERS11588190	ERZ8430899
ARCH-002385C6	NORW-20220112	EPI_ISL_8957659	hCoV-19/England/ARCH-002385C6/2022	ERS11575074	ERZ8418295
ARCH-002385C9	NORW-20220112	EPI_ISL_8957660	hCoV-19/England/ARCH-002385C9/2022	ERS11601554	ERZ8447687
ARCH-002385D1	NORW-20220112	EPI_ISL_8957661	hCoV-19/England/ARCH-002385D1/2022	ERS11607142	ERZ8448957
ARCH-002385D10	NORW-20220112	EPI_ISL_8957662	hCoV-19/England/ARCH-002385D10/2022	ERS11607834	ERZ8449649
ARCH-002385D3	NORW-20220112	EPI_ISL_8957663	hCoV-19/England/ARCH-002385D3/2022	ERS11586647	ERZ8443959
ARCH-002385D5	NORW-20220112	EPI_ISL_8957664	hCoV-19/England/ARCH-002385D5/2022	ERS11572373
ARCH-002385D6	NORW-20220112	EPI_ISL_8957665	hCoV-19/England/ARCH-002385D6/2022	ERS12211397	ERZ11427465
ARCH-002385D7	NORW-20220112	EPI_ISL_8957666	hCoV-19/England/ARCH-002385D7/2022	ERS11612332	ERZ8430088
ARCH-002385D8	NORW-20220112	EPI_ISL_8957667	hCoV-19/England/ARCH-002385D8/2022	ERS11578111	ERZ8432135
ARCH-002385D9	NORW-20220112	EPI_ISL_8957668	hCoV-19/England/ARCH-002385D9/2022	ERS11598562	ERZ8421892
ARCH-002385E10	NORW-20220112	EPI_ISL_8957669	hCoV-19/England/ARCH-002385E10/2022	ERS12209917	ERZ11437162
ARCH-002385E11	NORW-20220112	EPI_ISL_8957670	hCoV-19/England/ARCH-002385E11/2022	ERS11570128
ARCH-002385E12	NORW-20220112	EPI_ISL_8957671	hCoV-19/England/ARCH-002385E12/2022	ERS11610115	ERZ8448753
ARCH-002385E3	NORW-20220112	EPI_ISL_8957672	hCoV-19/England/ARCH-002385E3/2022	ERS12217698	ERZ11442289
ARCH-002385E4	NORW-20220112	EPI_ISL_8957673	hCoV-19/England/ARCH-002385E4/2022	ERS11591156	ERZ8464599
ARCH-002385E6	NORW-20220112	EPI_ISL_8957674	hCoV-19/England/ARCH-002385E6/2022	ERS11576653	ERZ8432781
ARCH-002385E7	NORW-20220112	EPI_ISL_8957675	hCoV-19/England/ARCH-002385E7/2022	ERS11588967	ERZ8414940
ARCH-002385E8	NORW-20220112	EPI_ISL_8957676	hCoV-19/England/ARCH-002385E8/2022	ERS11584734	ERZ8421026
ARCH-002385E9	NORW-20220112	EPI_ISL_8957677	hCoV-19/England/ARCH-002385E9/2022	ERS12227603	ERZ11444731
ARCH-002385F1	NORW-20220112	EPI_ISL_8957678	hCoV-19/England/ARCH-002385F1/2022	ERS11584121	ERZ8417301
ARCH-002385F10	NORW-20220112	EPI_ISL_8957679	hCoV-19/England/ARCH-002385F10/2022	ERS11594165	ERZ8447267
ARCH-002385F11	NORW-20220112	EPI_ISL_8957680	hCoV-19/England/ARCH-002385F11/2022	ERS11582799	ERZ8402996
ARCH-002385F12	NORW-20220112	EPI_ISL_8957681	hCoV-19/England/ARCH-002385F12/2022	ERS11566199
ARCH-002385F2	NORW-20220112	EPI_ISL_8957682	hCoV-19/England/ARCH-002385F2/2022	ERS11569506	ERZ8461498
ARCH-002385F3	NORW-20220112	EPI_ISL_8957683	hCoV-19/England/ARCH-002385F3/2022	ERS11602726	ERZ8460856
ARCH-002385F4	NORW-20220112	EPI_ISL_8957684	hCoV-19/England/ARCH-002385F4/2022	ERS12212915	ERZ11434726
ARCH-002385F5	NORW-20220112	EPI_ISL_8957685	hCoV-19/England/ARCH-002385F5/2022	ERS11591437	ERZ8406298
ARCH-002385F6	NORW-20220112	EPI_ISL_8957686	hCoV-19/England/ARCH-002385F6/2022	ERS11601279	ERZ8386228
ARCH-002385F7	NORW-20220112	EPI_ISL_8957687	hCoV-19/England/ARCH-002385F7/2022	ERS12214350	ERZ11440061
ARCH-002385F8	NORW-20220112	EPI_ISL_8957688	hCoV-19/England/ARCH-002385F8/2022	ERS11586372	ERZ8398049
ARCH-002385F9	NORW-20220112	EPI_ISL_8957689	hCoV-19/England/ARCH-002385F9/2022	ERS12216086	ERZ11427797
ARCH-002385G1	NORW-20220112	EPI_ISL_8957690	hCoV-19/England/ARCH-002385G1/2022	ERS12213595	ERZ11429413
ARCH-002385G10	NORW-20220112	EPI_ISL_8957691	hCoV-19/England/ARCH-002385G10/2022	ERS11571269	ERZ8449725
ARCH-002385G11	NORW-20220112	EPI_ISL_8957692	hCoV-19/England/ARCH-002385G11/2022	ERS11580832	ERZ8423421
ARCH-002385G2	NORW-20220112	EPI_ISL_8957693	hCoV-19/England/ARCH-002385G2/2022	ERS12208098	ERZ11431045
ARCH-002385G3	NORW-20220112	EPI_ISL_8957694	hCoV-19/England/ARCH-002385G3/2022	ERS11611040	ERZ8461776
ARCH-002385G4	NORW-20220112	EPI_ISL_8957695	hCoV-19/England/ARCH-002385G4/2022	ERS11570171
ARCH-002385G7	NORW-20220112	EPI_ISL_8957696	hCoV-19/England/ARCH-002385G7/2022	ERS11609781	ERZ8439636
ARCH-002385G8	NORW-20220112	EPI_ISL_8957697	hCoV-19/England/ARCH-002385G8/2022	ERS11568528	ERZ8462113
ARCH-002385G9	NORW-20220112	EPI_ISL_8957698	hCoV-19/England/ARCH-002385G9/2022	ERS11591224	ERZ8435344
ARCH-002385H1	NORW-20220112	EPI_ISL_8957699	hCoV-19/England/ARCH-002385H1/2022	ERS12214904	ERZ11437214
ARCH-002385H11	NORW-20220112	EPI_ISL_8957700	hCoV-19/England/ARCH-002385H11/2022	ERS12215281	ERZ11431590
ARCH-002385H2	NORW-20220112	EPI_ISL_8957701	hCoV-19/England/ARCH-002385H2/2022	ERS11569480
ARCH-002385H3	NORW-20220112	EPI_ISL_8957702	hCoV-19/England/ARCH-002385H3/2022	ERS11605241	ERZ11441308
ARCH-002385H4	NORW-20220112	EPI_ISL_8957703	hCoV-19/England/ARCH-002385H4/2022	ERS12217065	ERZ11436087
ARCH-002385H5	NORW-20220112	EPI_ISL_8957704	hCoV-19/England/ARCH-002385H5/2022	ERS12215781	ERZ11429465
ARCH-002385H6	NORW-20220112	EPI_ISL_8957705	hCoV-19/England/ARCH-002385H6/2022	ERS11582053	ERZ8409098
ARCH-002385H7	NORW-20220112	EPI_ISL_8957706	hCoV-19/England/ARCH-002385H7/2022	ERS11604480	ERZ8442376
ARCH-002385H8	NORW-20220112	EPI_ISL_8957707	hCoV-19/England/ARCH-002385H8/2022	ERS11593179	ERZ8437308
ARCH-002385H9	NORW-20220112	EPI_ISL_8957708	hCoV-19/England/ARCH-002385H9/2022	ERS11589951	ERZ8453900
ARCH-002386A1	NORW-20220112	EPI_ISL_8957709	hCoV-19/England/ARCH-002386A1/2022	ERS12224709	ERZ11446364
ARCH-002386A3	NORW-20220112	EPI_ISL_8957710	hCoV-19/England/ARCH-002386A3/2022	ERS11592868	ERZ11447475
ARCH-002386A6	NORW-20220112	EPI_ISL_8957711	hCoV-19/England/ARCH-002386A6/2022	ERS11573640	ERZ8404326
ARCH-002386A7	NORW-20220112	EPI_ISL_8957712	hCoV-19/England/ARCH-002386A7/2022	ERS11570625	ERZ8449971
ARCH-002386B2	NORW-20220112	EPI_ISL_8957713	hCoV-19/England/ARCH-002386B2/2022	ERS11609039	ERZ8411415
ARCH-002386B3	NORW-20220112	EPI_ISL_8957714	hCoV-19/England/ARCH-002386B3/2022	ERS11571919	ERZ8459460
ARCH-002386B4	NORW-20220112	EPI_ISL_8957715	hCoV-19/England/ARCH-002386B4/2022	ERS12211388	ERZ11432518
ARCH-002386B6	NORW-20220112	EPI_ISL_8957716	hCoV-19/England/ARCH-002386B6/2022	ERS12216627	ERZ11435694
ARCH-002386B7	NORW-20220112	EPI_ISL_8957717	hCoV-19/England/ARCH-002386B7/2022	ERS11578396
ARCH-002386C1	NORW-20220112	EPI_ISL_8957718	hCoV-19/England/ARCH-002386C1/2022	ERS11584294	ERZ8461452
ARCH-002386C5	NORW-20220112	EPI_ISL_8957719	hCoV-19/England/ARCH-002386C5/2022	ERS12219540	ERZ11434026
ARCH-002386C6	NORW-20220112	EPI_ISL_8957720	hCoV-19/England/ARCH-002386C6/2022	ERS11591213	ERZ8431276
ARCH-002386D2	NORW-20220112	EPI_ISL_8957721	hCoV-19/England/ARCH-002386D2/2022	ERS12222407	ERZ11435926
ARCH-002386D3	NORW-20220112	EPI_ISL_8957722	hCoV-19/England/ARCH-002386D3/2022	ERS11588670	ERZ8402345
ARCH-002386D5	NORW-20220112	EPI_ISL_8957723	hCoV-19/England/ARCH-002386D5/2022	ERS11589522	ERZ8434934
ARCH-002386E2	NORW-20220112	EPI_ISL_8957724	hCoV-19/England/ARCH-002386E2/2022	ERS12211416	ERZ11428764
ARCH-002386E3	NORW-20220112	EPI_ISL_8957725	hCoV-19/England/ARCH-002386E3/2022	ERS11602876	ERZ8462403
ARCH-002386E4	NORW-20220112	EPI_ISL_8957726	hCoV-19/England/ARCH-002386E4/2022	ERS11613480	ERZ8412863
ARCH-002386E5	NORW-20220112	EPI_ISL_8957727	hCoV-19/England/ARCH-002386E5/2022	ERS11603580	ERZ8426256
ARCH-002386F1	NORW-20220112	EPI_ISL_8957728	hCoV-19/England/ARCH-002386F1/2022	ERS12223484	ERZ11445628
ARCH-002386F2	NORW-20220112	EPI_ISL_8957729	hCoV-19/England/ARCH-002386F2/2022	ERS11570207	ERZ8460460
ARCH-002386F3	NORW-20220112	EPI_ISL_8957730	hCoV-19/England/ARCH-002386F3/2022	ERS11608997	ERZ8419165
ARCH-002386F5	NORW-20220112	EPI_ISL_8957731	hCoV-19/England/ARCH-002386F5/2022	ERS12220470	ERZ11438261
ARCH-002386G1	NORW-20220112	EPI_ISL_8957732	hCoV-19/England/ARCH-002386G1/2022	ERS11602334	ERZ8452054
ARCH-002386G2	NORW-20220112	EPI_ISL_8957733	hCoV-19/England/ARCH-002386G2/2022	ERS12214963	ERZ11434750
ARCH-002386G4	NORW-20220112	EPI_ISL_8957734	hCoV-19/England/ARCH-002386G4/2022	ERS11599391	ERZ8438880
ARCH-002386G5	NORW-20220112	EPI_ISL_8957735	hCoV-19/England/ARCH-002386G5/2022	ERS12227200	ERZ11444838
ARCH-002386H2	NORW-20220112	EPI_ISL_8957736	hCoV-19/England/ARCH-002386H2/2022	ERS11597392	ERZ8441497
ARCH-002386H3	NORW-20220112	EPI_ISL_8957737	hCoV-19/England/ARCH-002386H3/2022	ERS11576804
ARCH-002386H4	NORW-20220112	EPI_ISL_8957738	hCoV-19/England/ARCH-002386H4/2022	ERS12221888	ERZ11444707
ARCH-002386H6	NORW-20220112	EPI_ISL_8957739	hCoV-19/England/ARCH-002386H6/2022	ERS11572983	ERZ8394993
ARCH-002393A1	NORW-20220112	EPI_ISL_8957740	hCoV-19/England/ARCH-002393A1/2022	ERS12216510	ERZ11436417
ARCH-002393A10	NORW-20220112	EPI_ISL_8957741	hCoV-19/England/ARCH-002393A10/2022	ERS12211088	ERZ11429050
ARCH-002393A6	NORW-20220112	EPI_ISL_8957742	hCoV-19/England/ARCH-002393A6/2022	ERS11566068
ARCH-002393A7	NORW-20220112	EPI_ISL_8957743	hCoV-19/England/ARCH-002393A7/2022	ERS12211611	ERZ11435844
ARCH-002393B1	NORW-20220112	EPI_ISL_8957744	hCoV-19/England/ARCH-002393B1/2022	ERS12219443	ERZ11438146
ARCH-002393B11	NORW-20220112	EPI_ISL_8957745	hCoV-19/England/ARCH-002393B11/2022	ERS12228135	ERZ11447543
ARCH-002393B2	NORW-20220112	EPI_ISL_8957746	hCoV-19/England/ARCH-002393B2/2022	ERS11606237	ERZ8454971
ARCH-002393B3	NORW-20220112	EPI_ISL_8957747	hCoV-19/England/ARCH-002393B3/2022	ERS11576038	ERZ8465015
ARCH-002393B5	NORW-20220112	EPI_ISL_8957748	hCoV-19/England/ARCH-002393B5/2022	ERS11605709	ERZ8421814
ARCH-002393B7	NORW-20220112	EPI_ISL_8957749	hCoV-19/England/ARCH-002393B7/2022	ERS11610968	ERZ8419979
ARCH-002393B9	NORW-20220112	EPI_ISL_8957750	hCoV-19/England/ARCH-002393B9/2022	ERS11582334
ARCH-002393C1	NORW-20220112	EPI_ISL_8957751	hCoV-19/England/ARCH-002393C1/2022	ERS11576818	ERZ8422932
ARCH-002393C10	NORW-20220112	EPI_ISL_8957752	hCoV-19/England/ARCH-002393C10/2022	ERS11600150	ERZ8439507
ARCH-002393C2	NORW-20220112	EPI_ISL_8957753	hCoV-19/England/ARCH-002393C2/2022	ERS12216421	ERZ11434468
ARCH-002393C4	NORW-20220112	EPI_ISL_8957754	hCoV-19/England/ARCH-002393C4/2022	ERS11606283	ERZ8397137
ARCH-002393C6	NORW-20220112	EPI_ISL_8957755	hCoV-19/England/ARCH-002393C6/2022	ERS11610614	ERZ8454668
ARCH-002393C8	NORW-20220112	EPI_ISL_8957756	hCoV-19/England/ARCH-002393C8/2022	ERS11604187	ERZ8456458
ARCH-002393D1	NORW-20220112	EPI_ISL_8957757	hCoV-19/England/ARCH-002393D1/2022	ERS12224751	ERZ11440456
ARCH-002393D11	NORW-20220112	EPI_ISL_8957758	hCoV-19/England/ARCH-002393D11/2022	ERS12225969	ERZ11447199
ARCH-002393D2	NORW-20220112	EPI_ISL_8957759	hCoV-19/England/ARCH-002393D2/2022	ERS11582597	ERZ8397863
ARCH-002393D3	NORW-20220112	EPI_ISL_8957760	hCoV-19/England/ARCH-002393D3/2022	ERS12222354	ERZ11434951
ARCH-002393D5	NORW-20220112	EPI_ISL_8957761	hCoV-19/England/ARCH-002393D5/2022	ERS11581696	ERZ8446633
ARCH-002393E2	NORW-20220112	EPI_ISL_8957762	hCoV-19/England/ARCH-002393E2/2022	ERS12218544	ERZ11434776
ARCH-002393E4	NORW-20220112	EPI_ISL_8957763	hCoV-19/England/ARCH-002393E4/2022	ERS11603269	ERZ8441626
ARCH-002393E7	NORW-20220112	EPI_ISL_8957764	hCoV-19/England/ARCH-002393E7/2022	ERS11609926	ERZ8426121
ARCH-002393F1	NORW-20220112	EPI_ISL_8957765	hCoV-19/England/ARCH-002393F1/2022	ERS11571753
ARCH-002393F3	NORW-20220112	EPI_ISL_8957766	hCoV-19/England/ARCH-002393F3/2022	ERS12218184	ERZ11437114
ARCH-002393G1	NORW-20220112	EPI_ISL_8957767	hCoV-19/England/ARCH-002393G1/2022	ERS11588597	ERZ8419879
ARCH-002393G11	NORW-20220112	EPI_ISL_8957768	hCoV-19/England/ARCH-002393G11/2022	ERS12222285	ERZ11439387
ARCH-002393G4	NORW-20220112	EPI_ISL_8957769	hCoV-19/England/ARCH-002393G4/2022	ERS12210094	ERZ11432972
ARCH-002393G5	NORW-20220112	EPI_ISL_8957770	hCoV-19/England/ARCH-002393G5/2022	ERS12227699	ERZ11448173
ARCH-002393G7	NORW-20220112	EPI_ISL_8957771	hCoV-19/England/ARCH-002393G7/2022	ERS11613124	ERZ8437835
ARCH-002393G8	NORW-20220112	EPI_ISL_8957772	hCoV-19/England/ARCH-002393G8/2022	ERS11572311
ARCH-002393G9	NORW-20220112	EPI_ISL_8957773	hCoV-19/England/ARCH-002393G9/2022	ERS12221178	ERZ11440603
ARCH-002393H8	NORW-20220112	EPI_ISL_8957774	hCoV-19/England/ARCH-002393H8/2022	ERS11614054	ERZ8399616
ARCH-002393H9	NORW-20220112	EPI_ISL_8957775	hCoV-19/England/ARCH-002393H9/2022	ERS11566452	ERZ8452115
ARCH-002394A1	NORW-20220112	EPI_ISL_8957776	hCoV-19/England/ARCH-002394A1/2022	ERS11571416	ERZ8420707
ARCH-002394A11	NORW-20220112	EPI_ISL_8957777	hCoV-19/England/ARCH-002394A11/2022	ERS11576704
ARCH-002394A2	NORW-20220112	EPI_ISL_8957778	hCoV-19/England/ARCH-002394A2/2022	ERS12221705	ERZ11439762
ARCH-002394A5	NORW-20220112	EPI_ISL_8957779	hCoV-19/England/ARCH-002394A5/2022	ERS11599166	ERZ8434555
ARCH-002394A7	NORW-20220112	EPI_ISL_8957780	hCoV-19/England/ARCH-002394A7/2022	ERS11613839	ERZ8428497
ARCH-002394A8	NORW-20220112	EPI_ISL_8957781	hCoV-19/England/ARCH-002394A8/2022	ERS11590932	ERZ8431902
ARCH-002394A9	NORW-20220112	EPI_ISL_8957782	hCoV-19/England/ARCH-002394A9/2022	ERS11614434	ERZ8400632
ARCH-002394B10	NORW-20220112	EPI_ISL_8957783	hCoV-19/England/ARCH-002394B10/2022	ERS11582255	ERZ8400188
ARCH-002394B3	NORW-20220112	EPI_ISL_8957784	hCoV-19/England/ARCH-002394B3/2022	ERS11590754	ERZ8411393
ARCH-002394B4	NORW-20220112	EPI_ISL_8957785	hCoV-19/England/ARCH-002394B4/2022	ERS12217006	ERZ11429474
ARCH-002394B5	NORW-20220112	EPI_ISL_8957786	hCoV-19/England/ARCH-002394B5/2022	ERS11584161	ERZ8457529
ARCH-002394B7	NORW-20220112	EPI_ISL_8957787	hCoV-19/England/ARCH-002394B7/2022	ERS12226590	ERZ11447549
ARCH-002394B8	NORW-20220112	EPI_ISL_8957788	hCoV-19/England/ARCH-002394B8/2022	ERS12209789	ERZ11431664
ARCH-002394B9	NORW-20220112	EPI_ISL_8957789	hCoV-19/England/ARCH-002394B9/2022	ERS12207011	ERZ11428541
ARCH-002394C1	NORW-20220112	EPI_ISL_8957790	hCoV-19/England/ARCH-002394C1/2022	ERS11569744
ARCH-002394C10	NORW-20220112	EPI_ISL_8957791	hCoV-19/England/ARCH-002394C10/2022	ERS11608235	ERZ8396192
ARCH-002394C12	NORW-20220112	EPI_ISL_8957792	hCoV-19/England/ARCH-002394C12/2022	ERS11597739	ERZ8431691
ARCH-002394C3	NORW-20220112	EPI_ISL_8957793	hCoV-19/England/ARCH-002394C3/2022	ERS12208966	ERZ11427858
ARCH-002394C8	NORW-20220112	EPI_ISL_8957794	hCoV-19/England/ARCH-002394C8/2022	ERS12217176	ERZ11441951
ARCH-002394C9	NORW-20220112	EPI_ISL_8957795	hCoV-19/England/ARCH-002394C9/2022	ERS11598519	ERZ8436679
ARCH-002394D1	NORW-20220112	EPI_ISL_8957796	hCoV-19/England/ARCH-002394D1/2022	ERS11568517	ERZ8394420
ARCH-002394D10	NORW-20220112	EPI_ISL_8957797	hCoV-19/England/ARCH-002394D10/2022	ERS12222852	ERZ11443473
ARCH-002394D11	NORW-20220112	EPI_ISL_8957798	hCoV-19/England/ARCH-002394D11/2022	ERS11597042	ERZ8447824
ARCH-002394D2	NORW-20220112	EPI_ISL_8957799	hCoV-19/England/ARCH-002394D2/2022	ERS11575001	ERZ8439202
ARCH-002394D3	NORW-20220112	EPI_ISL_8957800	hCoV-19/England/ARCH-002394D3/2022	ERS12219502	ERZ11443285
ARCH-002394D4	NORW-20220112	EPI_ISL_8957801	hCoV-19/England/ARCH-002394D4/2022	ERS11570824	ERZ8441050
ARCH-002394E1	NORW-20220112	EPI_ISL_8957802	hCoV-19/England/ARCH-002394E1/2022	ERS11570073
ARCH-002394E12	NORW-20220112	EPI_ISL_8957803	hCoV-19/England/ARCH-002394E12/2022	ERS12221142	ERZ11438571
ARCH-002394E5	NORW-20220112	EPI_ISL_8957804	hCoV-19/England/ARCH-002394E5/2022	ERS12222250	ERZ11438225
ARCH-002394E7	NORW-20220112	EPI_ISL_8957805	hCoV-19/England/ARCH-002394E7/2022	ERS12221659	ERZ11442982
ARCH-002394E9	NORW-20220112	EPI_ISL_8957806	hCoV-19/England/ARCH-002394E9/2022	ERS12226402	ERZ11447446
ARCH-002394F1	NORW-20220112	EPI_ISL_8957807	hCoV-19/England/ARCH-002394F1/2022	ERS11566018
ARCH-002394F11	NORW-20220112	EPI_ISL_8957808	hCoV-19/England/ARCH-002394F11/2022	ERS12210712	ERZ11437560
ARCH-002394F2	NORW-20220112	EPI_ISL_8957809	hCoV-19/England/ARCH-002394F2/2022	ERS11580514	ERZ8428792
ARCH-002394F3	NORW-20220112	EPI_ISL_8957810	hCoV-19/England/ARCH-002394F3/2022	ERS12214248	ERZ11434680
ARCH-002394F4	NORW-20220112	EPI_ISL_8957811	hCoV-19/England/ARCH-002394F4/2022	ERS12216291	ERZ11441426
ARCH-002394F5	NORW-20220112	EPI_ISL_8957812	hCoV-19/England/ARCH-002394F5/2022	ERS11605766	ERZ8404367
ARCH-002394F9	NORW-20220112	EPI_ISL_8957813	hCoV-19/England/ARCH-002394F9/2022	ERS11583846	ERZ8428133
ARCH-002394G1	NORW-20220112	EPI_ISL_8957814	hCoV-19/England/ARCH-002394G1/2022	ERS11605115	ERZ8406170
ARCH-002394G2	NORW-20220112	EPI_ISL_8957815	hCoV-19/England/ARCH-002394G2/2022	ERS12221327	ERZ11438952
ARCH-002394G5	NORW-20220112	EPI_ISL_8957816	hCoV-19/England/ARCH-002394G5/2022	ERS11602206	ERZ8452394
ARCH-002394G6	NORW-20220112	EPI_ISL_8957817	hCoV-19/England/ARCH-002394G6/2022	ERS12222293	ERZ11444387
ARCH-002394G9	NORW-20220112	EPI_ISL_8957818	hCoV-19/England/ARCH-002394G9/2022	ERS12224012	ERZ11441291
ARCH-002394H1	NORW-20220112	EPI_ISL_8957819	hCoV-19/England/ARCH-002394H1/2022	ERS11600456	ERZ8453333
ARCH-002394H10	NORW-20220112	EPI_ISL_8957820	hCoV-19/England/ARCH-002394H10/2022	ERS11600319	ERZ8449917
ARCH-002394H11	NORW-20220112	EPI_ISL_8957821	hCoV-19/England/ARCH-002394H11/2022	ERS11613776	ERZ8398603
ARCH-002394H4	NORW-20220112	EPI_ISL_8957822	hCoV-19/England/ARCH-002394H4/2022	ERS11610745	ERZ8415122
ARCH-002394H5	NORW-20220112	EPI_ISL_8957823	hCoV-19/England/ARCH-002394H5/2022	ERS11590819	ERZ8431224
ARCH-002395C2	NORW-20220112	EPI_ISL_8957824	hCoV-19/England/ARCH-002395C2/2022	ERS11602486	ERZ8417370
ARCH-002395E1	NORW-20220112	EPI_ISL_8957825	hCoV-19/England/ARCH-002395E1/2022	ERS12223997	ERZ11445952
ARCH-002395G2	NORW-20220112	EPI_ISL_8957826	hCoV-19/England/ARCH-002395G2/2022	ERS11584631	ERZ8400527
ARCH-002395H8	NORW-20220112	EPI_ISL_8957827	hCoV-19/England/ARCH-002395H8/2022	ERS11594362	ERZ8404198
ARCH-002437A1	NORW-20220117	EPI_ISL_9156934	hCoV-19/England/ARCH-002437A1/2022	ERS12226901	ERZ11443570
ARCH-002437A10	NORW-20220117	EPI_ISL_9156935	hCoV-19/England/ARCH-002437A10/2022	ERS11575650
ARCH-002437A11	NORW-20220117	EPI_ISL_9156936	hCoV-19/England/ARCH-002437A11/2022	ERS12210320	ERZ11435664
ARCH-002437A2	NORW-20220117	EPI_ISL_9156937	hCoV-19/England/ARCH-002437A2/2022	ERS12218813	ERZ11432888
ARCH-002437A3	NORW-20220117	EPI_ISL_9156938	hCoV-19/England/ARCH-002437A3/2022	ERS11609542	ERZ8451730
ARCH-002437A5	NORW-20220117	EPI_ISL_9156943	hCoV-19/England/ARCH-002437A5/2022	ERS12208485	ERZ11425961
ARCH-002437A7	NORW-20220117	EPI_ISL_9156946	hCoV-19/England/ARCH-002437A7/2022	ERS11565371
ARCH-002437A8	NORW-20220117	EPI_ISL_9156948	hCoV-19/England/ARCH-002437A8/2022	ERS11613495	ERZ8405718
ARCH-002437A9	NORW-20220117	EPI_ISL_9156952	hCoV-19/England/ARCH-002437A9/2022	ERS11581604	ERZ11436412
ARCH-002437B1	NORW-20220117	EPI_ISL_9156956	hCoV-19/England/ARCH-002437B1/2022	ERS12224256	ERZ11446104
ARCH-002437B10	NORW-20220117	EPI_ISL_9156960	hCoV-19/England/ARCH-002437B10/2022	ERS12211692	ERZ11426366
ARCH-002437B11	NORW-20220117	EPI_ISL_9156963	hCoV-19/England/ARCH-002437B11/2022	ERS11605634	ERZ8407225
ARCH-002437B2	NORW-20220117	EPI_ISL_9156967	hCoV-19/England/ARCH-002437B2/2022	ERS11578280	ERZ8465107
ARCH-002437B3	NORW-20220117	EPI_ISL_9156971	hCoV-19/England/ARCH-002437B3/2022	ERS12214423	ERZ11431231
ARCH-002437B4	NORW-20220117	EPI_ISL_9156975	hCoV-19/England/ARCH-002437B4/2022	ERS12216603	ERZ11435725
ARCH-002437B5	NORW-20220117	EPI_ISL_9156980	hCoV-19/England/ARCH-002437B5/2022	ERS11582696
ARCH-002437B6	NORW-20220117	EPI_ISL_9156983	hCoV-19/England/ARCH-002437B6/2022	ERS12214965	ERZ11430883
ARCH-002437B7	NORW-20220117	EPI_ISL_9156987	hCoV-19/England/ARCH-002437B7/2022	ERS11606282	ERZ8407819
ARCH-002437B9	NORW-20220117	EPI_ISL_9156991	hCoV-19/England/ARCH-002437B9/2022	ERS11605199	ERZ8433295
ARCH-002437C1	NORW-20220117	EPI_ISL_9156994	hCoV-19/England/ARCH-002437C1/2022	ERS11613168	ERZ8400844
ARCH-002437C10	NORW-20220117	EPI_ISL_9156998	hCoV-19/England/ARCH-002437C10/2022	ERS11595685	ERZ8450629
ARCH-002437C12	NORW-20220117	EPI_ISL_9157002	hCoV-19/England/ARCH-002437C12/2022	ERS11609432	ERZ8402734
ARCH-002437C2	NORW-20220117	EPI_ISL_9157006	hCoV-19/England/ARCH-002437C2/2022	ERS11602204	ERZ8435154
ARCH-002437C3	NORW-20220117	EPI_ISL_9157010	hCoV-19/England/ARCH-002437C3/2022	ERS11586682	ERZ8411771
ARCH-002437C4	NORW-20220117	EPI_ISL_9157013	hCoV-19/England/ARCH-002437C4/2022	ERS11567992
ARCH-002437C5	NORW-20220117	EPI_ISL_9157017	hCoV-19/England/ARCH-002437C5/2022	ERS11584853	ERZ8461236
ARCH-002437C7	NORW-20220117	EPI_ISL_9157021	hCoV-19/England/ARCH-002437C7/2022	ERS11585156	ERZ8437041
ARCH-002437C9	NORW-20220117	EPI_ISL_9157025	hCoV-19/England/ARCH-002437C9/2022	ERS12223176	ERZ11445424
ARCH-002437D10	NORW-20220117	EPI_ISL_9157028	hCoV-19/England/ARCH-002437D10/2022	ERS12217307	ERZ11429165
ARCH-002437D11	NORW-20220117	EPI_ISL_9157032	hCoV-19/England/ARCH-002437D11/2022	ERS11591788	ERZ8422528
ARCH-002437D12	NORW-20220117	EPI_ISL_9157036	hCoV-19/England/ARCH-002437D12/2022	ERS12223425	ERZ11445307
ARCH-002437D2	NORW-20220117	EPI_ISL_9157040	hCoV-19/England/ARCH-002437D2/2022	ERS11588414	ERZ8466769
ARCH-002437D3	NORW-20220117	EPI_ISL_9157044	hCoV-19/England/ARCH-002437D3/2022	ERS12223433	ERZ11437488
ARCH-002437D4	NORW-20220117	EPI_ISL_9157045	hCoV-19/England/ARCH-002437D4/2022	ERS12216693	ERZ11441348
ARCH-002437D5	NORW-20220117	EPI_ISL_9157046	hCoV-19/England/ARCH-002437D5/2022	ERS11582679
ARCH-002437D6	NORW-20220117	EPI_ISL_9157047	hCoV-19/England/ARCH-002437D6/2022	ERS11597390	ERZ8418489
ARCH-002437D7	NORW-20220117	EPI_ISL_9157048	hCoV-19/England/ARCH-002437D7/2022	ERS12223457	ERZ11445605
ARCH-002437D8	NORW-20220117	EPI_ISL_9157049	hCoV-19/England/ARCH-002437D8/2022	ERS11602170	ERZ8425218
ARCH-002437D9	NORW-20220117	EPI_ISL_9157050	hCoV-19/England/ARCH-002437D9/2022	ERS12215466	ERZ11438398
ARCH-002437E11	NORW-20220117	EPI_ISL_9157051	hCoV-19/England/ARCH-002437E11/2022	ERS11574122
ARCH-002437E12	NORW-20220117	EPI_ISL_9157052	hCoV-19/England/ARCH-002437E12/2022	ERS12211681	ERZ11429994
ARCH-002437E2	NORW-20220117	EPI_ISL_9157053	hCoV-19/England/ARCH-002437E2/2022	ERS11598741	ERZ8401961
ARCH-002437E3	NORW-20220117	EPI_ISL_9157054	hCoV-19/England/ARCH-002437E3/2022	ERS11571955
ARCH-002437E4	NORW-20220117	EPI_ISL_9157055	hCoV-19/England/ARCH-002437E4/2022	ERS11579756	ERZ8456125
ARCH-002437E5	NORW-20220117	EPI_ISL_9157056	hCoV-19/England/ARCH-002437E5/2022	ERS11599432	ERZ8435676
ARCH-002437E6	NORW-20220117	EPI_ISL_9157057	hCoV-19/England/ARCH-002437E6/2022	ERS11568901	ERZ8426740
ARCH-002437E7	NORW-20220117	EPI_ISL_9157058	hCoV-19/England/ARCH-002437E7/2022	ERS11575915	ERZ8449845
ARCH-002437E8	NORW-20220117	EPI_ISL_9157059	hCoV-19/England/ARCH-002437E8/2022	ERS11580899	ERZ8398627
ARCH-002437E9	NORW-20220117	EPI_ISL_9157060	hCoV-19/England/ARCH-002437E9/2022	ERS12224460	ERZ11446235
ARCH-002437F11	NORW-20220117	EPI_ISL_9157061	hCoV-19/England/ARCH-002437F11/2022	ERS11587122	ERZ8414977
ARCH-002437F12	NORW-20220117	EPI_ISL_9157062	hCoV-19/England/ARCH-002437F12/2022	ERS11602451	ERZ8443395
ARCH-002437F2	NORW-20220117	EPI_ISL_9157063	hCoV-19/England/ARCH-002437F2/2022	ERS11613391	ERZ8443537
ARCH-002437F3	NORW-20220117	EPI_ISL_9157064	hCoV-19/England/ARCH-002437F3/2022	ERS11586083	ERZ8394681
ARCH-002437F5	NORW-20220117	EPI_ISL_9157065	hCoV-19/England/ARCH-002437F5/2022	ERS12220333	ERZ11441575
ARCH-002437F6	NORW-20220117	EPI_ISL_9157066	hCoV-19/England/ARCH-002437F6/2022	ERS11609917	ERZ8453633
ARCH-002437F7	NORW-20220117	EPI_ISL_9157067	hCoV-19/England/ARCH-002437F7/2022	ERS11574882	ERZ8446437
ARCH-002437F8	NORW-20220117	EPI_ISL_9157068	hCoV-19/England/ARCH-002437F8/2022	ERS11611110	ERZ8445008
ARCH-002437F9	NORW-20220117	EPI_ISL_9157069	hCoV-19/England/ARCH-002437F9/2022	ERS11597701	ERZ8415988
ARCH-002437G1	NORW-20220117	EPI_ISL_9157070	hCoV-19/England/ARCH-002437G1/2022	ERS11566758
ARCH-002437G10	NORW-20220117	EPI_ISL_9157071	hCoV-19/England/ARCH-002437G10/2022	ERS11570512
ARCH-002437G11	NORW-20220117	EPI_ISL_9157072	hCoV-19/England/ARCH-002437G11/2022	ERS11581370	ERZ8415677
ARCH-002437G2	NORW-20220117	EPI_ISL_9157073	hCoV-19/England/ARCH-002437G2/2022	ERS11612689	ERZ8428039
ARCH-002437G3	NORW-20220117	EPI_ISL_9157074	hCoV-19/England/ARCH-002437G3/2022	ERS11585455	ERZ8393396
ARCH-002437G4	NORW-20220117	EPI_ISL_9157075	hCoV-19/England/ARCH-002437G4/2022	ERS12219369	ERZ11443220
ARCH-002437G6	NORW-20220117	EPI_ISL_9157076	hCoV-19/England/ARCH-002437G6/2022	ERS12216495	ERZ11441523
ARCH-002437G7	NORW-20220117	EPI_ISL_9157077	hCoV-19/England/ARCH-002437G7/2022	ERS11611658	ERZ8456904
ARCH-002437G9	NORW-20220117	EPI_ISL_9157078	hCoV-19/England/ARCH-002437G9/2022	ERS11571280
ARCH-002437H1	NORW-20220117	EPI_ISL_9157079	hCoV-19/England/ARCH-002437H1/2022	ERS11572919	ERZ8430391
ARCH-002437H10	NORW-20220117	EPI_ISL_9157080	hCoV-19/England/ARCH-002437H10/2022	ERS11591143	ERZ8441968
ARCH-002437H11	NORW-20220117	EPI_ISL_9157081	hCoV-19/England/ARCH-002437H11/2022	ERS11612995	ERZ8457743
ARCH-002437H2	NORW-20220117	EPI_ISL_9157082	hCoV-19/England/ARCH-002437H2/2022	ERS12219882	ERZ11438285
ARCH-002437H3	NORW-20220117	EPI_ISL_9157083	hCoV-19/England/ARCH-002437H3/2022	ERS12209203	ERZ11426789
ARCH-002437H4	NORW-20220117	EPI_ISL_9157084	hCoV-19/England/ARCH-002437H4/2022	ERS11592901	ERZ8462568
ARCH-002437H5	NORW-20220117	EPI_ISL_9157085	hCoV-19/England/ARCH-002437H5/2022	ERS11577611	ERZ11433954
ARCH-002437H7	NORW-20220117	EPI_ISL_9157086	hCoV-19/England/ARCH-002437H7/2022	ERS11600855	ERZ8445795
ARCH-002437H8	NORW-20220117	EPI_ISL_9157087	hCoV-19/England/ARCH-002437H8/2022	ERS11573691
ARCH-002437H9	NORW-20220117	EPI_ISL_9157088	hCoV-19/England/ARCH-002437H9/2022	ERS12210431	ERZ11429530
ARCH-002438A3	NORW-20220117	EPI_ISL_9157089	hCoV-19/England/ARCH-002438A3/2022	ERS12210202	ERZ11426727
ARCH-002438A4	NORW-20220117	EPI_ISL_9157090	hCoV-19/England/ARCH-002438A4/2022	ERS12227074	ERZ11439987
ARCH-002438A6	NORW-20220117	EPI_ISL_9157091	hCoV-19/England/ARCH-002438A6/2022	ERS11591577	ERZ8425155
ARCH-002438A7	NORW-20220117	EPI_ISL_9157092	hCoV-19/England/ARCH-002438A7/2022	ERS12218038	ERZ11427747
ARCH-002438B2	NORW-20220117	EPI_ISL_9157093	hCoV-19/England/ARCH-002438B2/2022	ERS12208602	ERZ11426711
ARCH-002438B3	NORW-20220117	EPI_ISL_9157094	hCoV-19/England/ARCH-002438B3/2022	ERS12223873	ERZ11441324
ARCH-002438B4	NORW-20220117	EPI_ISL_9157095	hCoV-19/England/ARCH-002438B4/2022	ERS11575786
ARCH-002438B6	NORW-20220117	EPI_ISL_9157096	hCoV-19/England/ARCH-002438B6/2022	ERS11585942	ERZ8407930
ARCH-002438B7	NORW-20220117	EPI_ISL_9157097	hCoV-19/England/ARCH-002438B7/2022	ERS11585367	ERZ8450359
ARCH-002438C2	NORW-20220117	EPI_ISL_9157098	hCoV-19/England/ARCH-002438C2/2022	ERS11567413
ARCH-002438C3	NORW-20220117	EPI_ISL_9157099	hCoV-19/England/ARCH-002438C3/2022	ERS11613571	ERZ8444081
ARCH-002438C4	NORW-20220117	EPI_ISL_9157100	hCoV-19/England/ARCH-002438C4/2022	ERS11606611	ERZ8416094
ARCH-002438C6	NORW-20220117	EPI_ISL_9157101	hCoV-19/England/ARCH-002438C6/2022	ERS11570692	ERZ8465793
ARCH-002438C7	NORW-20220117	EPI_ISL_9157102	hCoV-19/England/ARCH-002438C7/2022	ERS11591413	ERZ11435413
ARCH-002438D1	NORW-20220117	EPI_ISL_9157103	hCoV-19/England/ARCH-002438D1/2022	ERS11588986	ERZ8397611
ARCH-002438D3	NORW-20220117	EPI_ISL_9157104	hCoV-19/England/ARCH-002438D3/2022	ERS11597543	ERZ8418533
ARCH-002438D4	NORW-20220117	EPI_ISL_9157105	hCoV-19/England/ARCH-002438D4/2022	ERS11604107	ERZ8435864
ARCH-002438D7	NORW-20220117	EPI_ISL_9157106	hCoV-19/England/ARCH-002438D7/2022	ERS11583885	ERZ8416199
ARCH-002438E1	NORW-20220117	EPI_ISL_9157107	hCoV-19/England/ARCH-002438E1/2022	ERS11575732	ERZ8429269
ARCH-002438E3	NORW-20220117	EPI_ISL_9157108	hCoV-19/England/ARCH-002438E3/2022	ERS11609560	ERZ8463539
ARCH-002438E4	NORW-20220117	EPI_ISL_9157109	hCoV-19/England/ARCH-002438E4/2022	ERS11608100	ERZ8447880
ARCH-002438E5	NORW-20220117	EPI_ISL_9157110	hCoV-19/England/ARCH-002438E5/2022	ERS11607250	ERZ8417451
ARCH-002438F1	NORW-20220117	EPI_ISL_9157111	hCoV-19/England/ARCH-002438F1/2022	ERS11577400	ERZ8431444
ARCH-002438F2	NORW-20220117	EPI_ISL_9157112	hCoV-19/England/ARCH-002438F2/2022	ERS11582764	ERZ8440471
ARCH-002438F5	NORW-20220117	EPI_ISL_9157113	hCoV-19/England/ARCH-002438F5/2022	ERS11615706	ERZ8454426
ARCH-002438G1	NORW-20220117	EPI_ISL_9157114	hCoV-19/England/ARCH-002438G1/2022	ERS11574446
ARCH-002438G2	NORW-20220117	EPI_ISL_9157115	hCoV-19/England/ARCH-002438G2/2022	ERS11601594	ERZ8406373
ARCH-002438G3	NORW-20220117	EPI_ISL_9157116	hCoV-19/England/ARCH-002438G3/2022	ERS12209102	ERZ11428987
ARCH-002438G5	NORW-20220117	EPI_ISL_9157117	hCoV-19/England/ARCH-002438G5/2022	ERS11606256	ERZ8431235
ARCH-002438G6	NORW-20220117	EPI_ISL_9157118	hCoV-19/England/ARCH-002438G6/2022	ERS11594292	ERZ8412085
ARCH-002438H3	NORW-20220117	EPI_ISL_9157119	hCoV-19/England/ARCH-002438H3/2022	ERS11603610	ERZ8430681
ARCH-002438H6	NORW-20220117	EPI_ISL_9157120	hCoV-19/England/ARCH-002438H6/2022	ERS11576873
ARCH-002472A1	NORW-20220117	EPI_ISL_9157121	hCoV-19/England/ARCH-002472A1/2022	ERS12218127	ERZ11434139
ARCH-002472A10	NORW-20220117	EPI_ISL_9157122	hCoV-19/England/ARCH-002472A10/2022	ERS11586866	ERZ8451583
ARCH-002472A11	NORW-20220117	EPI_ISL_9157123	hCoV-19/England/ARCH-002472A11/2022	ERS11567842
ARCH-002472A3	NORW-20220117	EPI_ISL_9157124	hCoV-19/England/ARCH-002472A3/2022	ERS11607091	ERZ8433379
ARCH-002472A4	NORW-20220117	EPI_ISL_9157125	hCoV-19/England/ARCH-002472A4/2022	ERS11584002
ARCH-002472A6	NORW-20220117	EPI_ISL_9157126	hCoV-19/England/ARCH-002472A6/2022	ERS11603886	ERZ8458330
ARCH-002472A7	NORW-20220117	EPI_ISL_9157127	hCoV-19/England/ARCH-002472A7/2022	ERS12219523	ERZ11437388
ARCH-002472A8	NORW-20220117	EPI_ISL_9157128	hCoV-19/England/ARCH-002472A8/2022	ERS11594045	ERZ8408564
ARCH-002472A9	NORW-20220117	EPI_ISL_9157129	hCoV-19/England/ARCH-002472A9/2022	ERS11571561	ERZ8390291
ARCH-002472B10	NORW-20220117	EPI_ISL_9157130	hCoV-19/England/ARCH-002472B10/2022	ERS11587916	ERZ11431382
ARCH-002472B12	NORW-20220117	EPI_ISL_9157131	hCoV-19/England/ARCH-002472B12/2022	ERS11589227	ERZ8409148
ARCH-002472B2	NORW-20220117	EPI_ISL_9157132	hCoV-19/England/ARCH-002472B2/2022	ERS11580026
ARCH-002472B3	NORW-20220117	EPI_ISL_9157133	hCoV-19/England/ARCH-002472B3/2022	ERS12228261	ERZ11440437
ARCH-002472B4	NORW-20220117	EPI_ISL_9157134	hCoV-19/England/ARCH-002472B4/2022	ERS11598170	ERZ8439867
ARCH-002472B6	NORW-20220117	EPI_ISL_9157135	hCoV-19/England/ARCH-002472B6/2022	ERS11610108	ERZ8458985
ARCH-002472B7	NORW-20220117	EPI_ISL_9157136	hCoV-19/England/ARCH-002472B7/2022	ERS11594350	ERZ11444061
ARCH-002472C1	NORW-20220117	EPI_ISL_9157137	hCoV-19/England/ARCH-002472C1/2022	ERS11604050	ERZ8465338
ARCH-002472C10	NORW-20220117	EPI_ISL_9157138	hCoV-19/England/ARCH-002472C10/2022	ERS12222625	ERZ11441001
ARCH-002472C12	NORW-20220117	EPI_ISL_9157139	hCoV-19/England/ARCH-002472C12/2022	ERS12217944	ERZ11437364
ARCH-002472C2	NORW-20220117	EPI_ISL_9157140	hCoV-19/England/ARCH-002472C2/2022	ERS11571437
ARCH-002472C4	NORW-20220117	EPI_ISL_9157141	hCoV-19/England/ARCH-002472C4/2022	ERS12217592	ERZ11438175
ARCH-002472C8	NORW-20220117	EPI_ISL_9157142	hCoV-19/England/ARCH-002472C8/2022	ERS11581554	ERZ8415641
ARCH-002472C9	NORW-20220117	EPI_ISL_9157143	hCoV-19/England/ARCH-002472C9/2022	ERS12224997	ERZ11444744
ARCH-002472D1	NORW-20220117	EPI_ISL_9157144	hCoV-19/England/ARCH-002472D1/2022	ERS12215850	ERZ11441146
ARCH-002472D10	NORW-20220117	EPI_ISL_9157145	hCoV-19/England/ARCH-002472D10/2022	ERS11587263	ERZ8420258
ARCH-002472D12	NORW-20220117	EPI_ISL_9157146	hCoV-19/England/ARCH-002472D12/2022	ERS11574802
ARCH-002472D2	NORW-20220117	EPI_ISL_9157147	hCoV-19/England/ARCH-002472D2/2022	ERS12215002	ERZ11430539
ARCH-002472D3	NORW-20220117	EPI_ISL_9157148	hCoV-19/England/ARCH-002472D3/2022	ERS11573461
ARCH-002472D4	NORW-20220117	EPI_ISL_9157149	hCoV-19/England/ARCH-002472D4/2022	ERS12222549	ERZ11445062
ARCH-002472D5	NORW-20220117	EPI_ISL_9157150	hCoV-19/England/ARCH-002472D5/2022	ERS11576976
ARCH-002472D8	NORW-20220117	EPI_ISL_9157151	hCoV-19/England/ARCH-002472D8/2022	ERS11567390	ERZ8407157
ARCH-002472D9	NORW-20220117	EPI_ISL_9157152	hCoV-19/England/ARCH-002472D9/2022	ERS12216407	ERZ11436565
ARCH-002472E1	NORW-20220117	EPI_ISL_9157153	hCoV-19/England/ARCH-002472E1/2022	ERS12221355	ERZ11437374
ARCH-002472E10	NORW-20220117	EPI_ISL_9157154	hCoV-19/England/ARCH-002472E10/2022	ERS11597768	ERZ8435449
ARCH-002472E11	NORW-20220117	EPI_ISL_9157155	hCoV-19/England/ARCH-002472E11/2022	ERS11591142	ERZ8408784
ARCH-002472E12	NORW-20220117	EPI_ISL_9157156	hCoV-19/England/ARCH-002472E12/2022	ERS12214489	ERZ11427526
ARCH-002472E2	NORW-20220117	EPI_ISL_9157157	hCoV-19/England/ARCH-002472E2/2022	ERS12224920	ERZ11446505
ARCH-002472E3	NORW-20220117	EPI_ISL_9157158	hCoV-19/England/ARCH-002472E3/2022	ERS12225586	ERZ11442306
ARCH-002472E5	NORW-20220117	EPI_ISL_9157159	hCoV-19/England/ARCH-002472E5/2022	ERS11570216
ARCH-002472E6	NORW-20220117	EPI_ISL_9157160	hCoV-19/England/ARCH-002472E6/2022	ERS12212003	ERZ11427208
ARCH-002472E8	NORW-20220117	EPI_ISL_9157161	hCoV-19/England/ARCH-002472E8/2022	ERS11606210	ERZ8436670
ARCH-002472E9	NORW-20220117	EPI_ISL_9157162	hCoV-19/England/ARCH-002472E9/2022	ERS11578547	ERZ8452686
ARCH-002472F1	NORW-20220117	EPI_ISL_9157163	hCoV-19/England/ARCH-002472F1/2022	ERS11610434	ERZ11448235
ARCH-002472F10	NORW-20220117	EPI_ISL_9157164	hCoV-19/England/ARCH-002472F10/2022	ERS11603449	ERZ11439345
ARCH-002472F11	NORW-20220117	EPI_ISL_9157165	hCoV-19/England/ARCH-002472F11/2022	ERS12224104	ERZ11444401
ARCH-002472F12	NORW-20220117	EPI_ISL_9157166	hCoV-19/England/ARCH-002472F12/2022	ERS11604603	ERZ8414260
ARCH-002472F3	NORW-20220117	EPI_ISL_9157167	hCoV-19/England/ARCH-002472F3/2022	ERS12220705	ERZ11438256
ARCH-002472F4	NORW-20220117	EPI_ISL_9157168	hCoV-19/England/ARCH-002472F4/2022	ERS11601132	ERZ8449945
ARCH-002472F5	NORW-20220117	EPI_ISL_9157169	hCoV-19/England/ARCH-002472F5/2022	ERS11602258	ERZ8444669
ARCH-002472F6	NORW-20220117	EPI_ISL_9157170	hCoV-19/England/ARCH-002472F6/2022	ERS11566946
ARCH-002472F7	NORW-20220117	EPI_ISL_9157171	hCoV-19/England/ARCH-002472F7/2022	ERS12214821	ERZ11431383
ARCH-002472F8	NORW-20220117	EPI_ISL_9157172	hCoV-19/England/ARCH-002472F8/2022	ERS12226704	ERZ11447609
ARCH-002472G10	NORW-20220117	EPI_ISL_9157173	hCoV-19/England/ARCH-002472G10/2022	ERS11565722
ARCH-002472G2	NORW-20220117	EPI_ISL_9157174	hCoV-19/England/ARCH-002472G2/2022	ERS11594853
ARCH-002472G5	NORW-20220117	EPI_ISL_9157175	hCoV-19/England/ARCH-002472G5/2022	ERS12221744	ERZ11444615
ARCH-002472G6	NORW-20220117	EPI_ISL_9157176	hCoV-19/England/ARCH-002472G6/2022	ERS11585116	ERZ8434059
ARCH-002472G7	NORW-20220117	EPI_ISL_9157177	hCoV-19/England/ARCH-002472G7/2022	ERS11571513	ERZ8455051
ARCH-002472G8	NORW-20220117	EPI_ISL_9157178	hCoV-19/England/ARCH-002472G8/2022	ERS11590318	ERZ8422168
ARCH-002472G9	NORW-20220117	EPI_ISL_9157179	hCoV-19/England/ARCH-002472G9/2022	ERS11604945	ERZ8440172
ARCH-002472H1	NORW-20220117	EPI_ISL_9157180	hCoV-19/England/ARCH-002472H1/2022	ERS11603224	ERZ8403569
ARCH-002472H10	NORW-20220117	EPI_ISL_9157181	hCoV-19/England/ARCH-002472H10/2022	ERS12226792	ERZ11444336
ARCH-002472H11	NORW-20220117	EPI_ISL_9157182	hCoV-19/England/ARCH-002472H11/2022	ERS12224042	ERZ11445981
ARCH-002472H4	NORW-20220117	EPI_ISL_9157183	hCoV-19/England/ARCH-002472H4/2022	ERS11602979	ERZ8418437
ARCH-002472H8	NORW-20220117	EPI_ISL_9157184	hCoV-19/England/ARCH-002472H8/2022	ERS11580599
ARCH-002472H9	NORW-20220117	EPI_ISL_9157185	hCoV-19/England/ARCH-002472H9/2022	ERS11613789	ERZ8398841
ARCH-002473A1	NORW-20220117	EPI_ISL_9157186	hCoV-19/England/ARCH-002473A1/2022	ERS11610797	ERZ8407700
ARCH-002473A10	NORW-20220117	EPI_ISL_9157187	hCoV-19/England/ARCH-002473A10/2022	ERS11580583	ERZ8431526
ARCH-002473A11	NORW-20220117	EPI_ISL_9157188	hCoV-19/England/ARCH-002473A11/2022	ERS11602180	ERZ8392907
ARCH-002473A12	NORW-20220117	EPI_ISL_9157189	hCoV-19/England/ARCH-002473A12/2022	ERS11588731	ERZ8409142
ARCH-002473A3	NORW-20220117	EPI_ISL_9157190	hCoV-19/England/ARCH-002473A3/2022	ERS12226162	ERZ11444391
ARCH-002473A5	NORW-20220117	EPI_ISL_9157191	hCoV-19/England/ARCH-002473A5/2022	ERS11610084	ERZ8419947
ARCH-002473A6	NORW-20220117	EPI_ISL_9157192	hCoV-19/England/ARCH-002473A6/2022	ERS12220667	ERZ11434743
ARCH-002473A7	NORW-20220117	EPI_ISL_9157193	hCoV-19/England/ARCH-002473A7/2022	ERS12219851	ERZ11436516
ARCH-002473A8	NORW-20220117	EPI_ISL_9157194	hCoV-19/England/ARCH-002473A8/2022	ERS11602582	ERZ8405410
ARCH-002473A9	NORW-20220117	EPI_ISL_9157195	hCoV-19/England/ARCH-002473A9/2022	ERS12228298	ERZ11445338
ARCH-002473B1	NORW-20220117	EPI_ISL_9157196	hCoV-19/England/ARCH-002473B1/2022	ERS12215455	ERZ11434333
ARCH-002473B10	NORW-20220117	EPI_ISL_9157197	hCoV-19/England/ARCH-002473B10/2022	ERS11572893
ARCH-002473B12	NORW-20220117	EPI_ISL_9157198	hCoV-19/England/ARCH-002473B12/2022	ERS12225889	ERZ11439497
ARCH-002473B2	NORW-20220117	EPI_ISL_9157199	hCoV-19/England/ARCH-002473B2/2022	ERS11611038	ERZ8461903
ARCH-002473B3	NORW-20220117	EPI_ISL_9157200	hCoV-19/England/ARCH-002473B3/2022	ERS11593367	ERZ8431669
ARCH-002473B5	NORW-20220117	EPI_ISL_9157201	hCoV-19/England/ARCH-002473B5/2022	ERS12222427	ERZ11441725
ARCH-002473B7	NORW-20220117	EPI_ISL_9157202	hCoV-19/England/ARCH-002473B7/2022	ERS11610575	ERZ8461209
ARCH-002473B8	NORW-20220117	EPI_ISL_9157203	hCoV-19/England/ARCH-002473B8/2022	ERS11565850
ARCH-002473B9	NORW-20220117	EPI_ISL_9157204	hCoV-19/England/ARCH-002473B9/2022	ERS11602399	ERZ8450336
ARCH-002473C1	NORW-20220117	EPI_ISL_9157205	hCoV-19/England/ARCH-002473C1/2022	ERS11570874	ERZ8432837
ARCH-002473C10	NORW-20220117	EPI_ISL_9157206	hCoV-19/England/ARCH-002473C10/2022	ERS11566490	ERZ8423212
ARCH-002473C12	NORW-20220117	EPI_ISL_9157207	hCoV-19/England/ARCH-002473C12/2022	ERS11585458	ERZ8425084
ARCH-002473C2	NORW-20220117	EPI_ISL_9157208	hCoV-19/England/ARCH-002473C2/2022	ERS11573132	ERZ8410717
ARCH-002473C3	NORW-20220117	EPI_ISL_9157209	hCoV-19/England/ARCH-002473C3/2022	ERS11576841	ERZ8445013
ARCH-002473C5	NORW-20220117	EPI_ISL_9157210	hCoV-19/England/ARCH-002473C5/2022	ERS11568941
ARCH-002473C7	NORW-20220117	EPI_ISL_9157211	hCoV-19/England/ARCH-002473C7/2022	ERS12211496	ERZ11430198
ARCH-002473C9	NORW-20220117	EPI_ISL_9157212	hCoV-19/England/ARCH-002473C9/2022	ERS12212014	ERZ11429611
ARCH-002473D1	NORW-20220117	EPI_ISL_9157213	hCoV-19/England/ARCH-002473D1/2022	ERS12224292	ERZ11446127
ARCH-002473D12	NORW-20220117	EPI_ISL_9157214	hCoV-19/England/ARCH-002473D12/2022	ERS11608616	ERZ8440888
ARCH-002473D2	NORW-20220117	EPI_ISL_9157215	hCoV-19/England/ARCH-002473D2/2022	ERS11599280	ERZ8451311
ARCH-002473D4	NORW-20220117	EPI_ISL_9157216	hCoV-19/England/ARCH-002473D4/2022	ERS12217814	ERZ11436151
ARCH-002473D5	NORW-20220117	EPI_ISL_9157217	hCoV-19/England/ARCH-002473D5/2022	ERS11594059	ERZ8410482
ARCH-002473E1	NORW-20220117	EPI_ISL_9157218	hCoV-19/England/ARCH-002473E1/2022	ERS11568364
ARCH-002473E11	NORW-20220117	EPI_ISL_9157219	hCoV-19/England/ARCH-002473E11/2022	ERS11588422	ERZ8452556
ARCH-002473E12	NORW-20220117	EPI_ISL_9157220	hCoV-19/England/ARCH-002473E12/2022	ERS11576690
ARCH-002473E2	NORW-20220117	EPI_ISL_9157221	hCoV-19/England/ARCH-002473E2/2022	ERS11610474	ERZ8406737
ARCH-002473E3	NORW-20220117	EPI_ISL_9157222	hCoV-19/England/ARCH-002473E3/2022	ERS11566044
ARCH-002473E4	NORW-20220117	EPI_ISL_9157223	hCoV-19/England/ARCH-002473E4/2022	ERS12208790	ERZ11429201
ARCH-002473E6	NORW-20220117	EPI_ISL_9157224	hCoV-19/England/ARCH-002473E6/2022	ERS11604639	ERZ8422596
ARCH-002473E7	NORW-20220117	EPI_ISL_9157225	hCoV-19/England/ARCH-002473E7/2022	ERS12216125	ERZ11433930
ARCH-002473E8	NORW-20220117	EPI_ISL_9157226	hCoV-19/England/ARCH-002473E8/2022	ERS11612797	ERZ8408005
ARCH-002473E9	NORW-20220117	EPI_ISL_9157227	hCoV-19/England/ARCH-002473E9/2022	ERS12228207	ERZ11448411
ARCH-002473F1	NORW-20220117	EPI_ISL_9157228	hCoV-19/England/ARCH-002473F1/2022	ERS11602246	ERZ8406954
ARCH-002473F11	NORW-20220117	EPI_ISL_9157229	hCoV-19/England/ARCH-002473F11/2022	ERS12223293	ERZ11443927
ARCH-002473F12	NORW-20220117	EPI_ISL_9157230	hCoV-19/England/ARCH-002473F12/2022	ERS11601041	ERZ8427776
ARCH-002473F3	NORW-20220117	EPI_ISL_9157231	hCoV-19/England/ARCH-002473F3/2022	ERS12222464	ERZ11435375
ARCH-002473F5	NORW-20220117	EPI_ISL_9157232	hCoV-19/England/ARCH-002473F5/2022	ERS11599198	ERZ8435646
ARCH-002473F6	NORW-20220117	EPI_ISL_9157233	hCoV-19/England/ARCH-002473F6/2022	ERS11606965	ERZ8441052
ARCH-002473F7	NORW-20220117	EPI_ISL_9157234	hCoV-19/England/ARCH-002473F7/2022	ERS11581804
ARCH-002473F8	NORW-20220117	EPI_ISL_9157235	hCoV-19/England/ARCH-002473F8/2022	ERS12214337	ERZ11430092
ARCH-002473F9	NORW-20220117	EPI_ISL_9157236	hCoV-19/England/ARCH-002473F9/2022	ERS12209020	ERZ11426224
ARCH-002473G1	NORW-20220117	EPI_ISL_9157237	hCoV-19/England/ARCH-002473G1/2022	ERS11592197	ERZ8447643
ARCH-002473G10	NORW-20220117	EPI_ISL_9157238	hCoV-19/England/ARCH-002473G10/2022	ERS12223322	ERZ11442268
ARCH-002473G2	NORW-20220117	EPI_ISL_9157239	hCoV-19/England/ARCH-002473G2/2022	ERS11591356	ERZ8454507
ARCH-002473G5	NORW-20220117	EPI_ISL_9157240	hCoV-19/England/ARCH-002473G5/2022	ERS11573015	ERZ8446902
ARCH-002473G6	NORW-20220117	EPI_ISL_9157241	hCoV-19/England/ARCH-002473G6/2022	ERS11571002	ERZ8415696
ARCH-002473G7	NORW-20220117	EPI_ISL_9157242	hCoV-19/England/ARCH-002473G7/2022	ERS11577962	ERZ8433473
ARCH-002473G8	NORW-20220117	EPI_ISL_9157243	hCoV-19/England/ARCH-002473G8/2022	ERS12228770	ERZ11448547
ARCH-002473G9	NORW-20220117	EPI_ISL_9157244	hCoV-19/England/ARCH-002473G9/2022	ERS12227700	ERZ11448174
ARCH-002473H2	NORW-20220117	EPI_ISL_9157245	hCoV-19/England/ARCH-002473H2/2022	ERS12221313	ERZ11443454
ARCH-002473H3	NORW-20220117	EPI_ISL_9157246	hCoV-19/England/ARCH-002473H3/2022	ERS11594257	ERZ8424223
ARCH-002473H4	NORW-20220117	EPI_ISL_9157247	hCoV-19/England/ARCH-002473H4/2022	ERS12210180	ERZ11429114
ARCH-002473H6	NORW-20220117	EPI_ISL_9157248	hCoV-19/England/ARCH-002473H6/2022	ERS12211604	ERZ11433259
ARCH-002473H7	NORW-20220117	EPI_ISL_9157249	hCoV-19/England/ARCH-002473H7/2022	ERS11571011	ERZ8427449
ARCH-002473H8	NORW-20220117	EPI_ISL_9157250	hCoV-19/England/ARCH-002473H8/2022	ERS11587899
ARCH-002473H9	NORW-20220117	EPI_ISL_9157251	hCoV-19/England/ARCH-002473H9/2022	ERS12220920	ERZ11444118
ARCH-002474A1	NORW-20220117	EPI_ISL_9157252	hCoV-19/England/ARCH-002474A1/2022	ERS11601597	ERZ8412198
ARCH-002474A10	NORW-20220117	EPI_ISL_9157253	hCoV-19/England/ARCH-002474A10/2022	ERS12220231	ERZ11443698
ARCH-002474A11	NORW-20220117	EPI_ISL_9157254	hCoV-19/England/ARCH-002474A11/2022	ERS12215355	ERZ11430919
ARCH-002474A12	NORW-20220117	EPI_ISL_9157255	hCoV-19/England/ARCH-002474A12/2022	ERS11579445
ARCH-002474A2	NORW-20220117	EPI_ISL_9157256	hCoV-19/England/ARCH-002474A2/2022	ERS11600933	ERZ8425563
ARCH-002474A3	NORW-20220117	EPI_ISL_9157257	hCoV-19/England/ARCH-002474A3/2022	ERS11597213	ERZ8422712
ARCH-002474A5	NORW-20220117	EPI_ISL_9157258	hCoV-19/England/ARCH-002474A5/2022	ERS11578787	ERZ8392232
ARCH-002474A6	NORW-20220117	EPI_ISL_9157259	hCoV-19/England/ARCH-002474A6/2022	ERS11569020
ARCH-002474A7	NORW-20220117	EPI_ISL_9157260	hCoV-19/England/ARCH-002474A7/2022	ERS11597710	ERZ8448947
ARCH-002474A8	NORW-20220117	EPI_ISL_9157261	hCoV-19/England/ARCH-002474A8/2022	ERS11584349	ERZ8391223
ARCH-002474A9	NORW-20220117	EPI_ISL_9157262	hCoV-19/England/ARCH-002474A9/2022	ERS12222632	ERZ11444805
ARCH-002474B1	NORW-20220117	EPI_ISL_9157263	hCoV-19/England/ARCH-002474B1/2022	ERS12219613	ERZ11432975
ARCH-002474B10	NORW-20220117	EPI_ISL_9157264	hCoV-19/England/ARCH-002474B10/2022	ERS12227838	ERZ11448254
ARCH-002474B11	NORW-20220117	EPI_ISL_9157265	hCoV-19/England/ARCH-002474B11/2022	ERS12206898	ERZ11431941
ARCH-002474B2	NORW-20220117	EPI_ISL_9157266	hCoV-19/England/ARCH-002474B2/2022	ERS12220284	ERZ11439443
ARCH-002474B4	NORW-20220117	EPI_ISL_9157267	hCoV-19/England/ARCH-002474B4/2022	ERS12220170	ERZ11439991
ARCH-002474B5	NORW-20220117	EPI_ISL_9157268	hCoV-19/England/ARCH-002474B5/2022	ERS11599575	ERZ8444306
ARCH-002474B8	NORW-20220117	EPI_ISL_9157269	hCoV-19/England/ARCH-002474B8/2022	ERS11608952	ERZ8433622
ARCH-002474C1	NORW-20220117	EPI_ISL_9157270	hCoV-19/England/ARCH-002474C1/2022	ERS11610063	ERZ8459024
ARCH-002474C11	NORW-20220117	EPI_ISL_9157271	hCoV-19/England/ARCH-002474C11/2022	ERS11610394	ERZ8439617
ARCH-002474C3	NORW-20220117	EPI_ISL_9157272	hCoV-19/England/ARCH-002474C3/2022	ERS12228811	ERZ11446865
ARCH-002474C4	NORW-20220117	EPI_ISL_9157273	hCoV-19/England/ARCH-002474C4/2022	ERS11606583	ERZ8456180
ARCH-002474C5	NORW-20220117	EPI_ISL_9157274	hCoV-19/England/ARCH-002474C5/2022	ERS12228345	ERZ11448492
ARCH-002474C6	NORW-20220117	EPI_ISL_9157275	hCoV-19/England/ARCH-002474C6/2022	ERS11585233	ERZ8459872
ARCH-002474C7	NORW-20220117	EPI_ISL_9157276	hCoV-19/England/ARCH-002474C7/2022	ERS11602461	ERZ8432959
ARCH-002474C8	NORW-20220117	EPI_ISL_9157277	hCoV-19/England/ARCH-002474C8/2022	ERS11603261	ERZ8391604
ARCH-002474D1	NORW-20220117	EPI_ISL_9157278	hCoV-19/England/ARCH-002474D1/2022	ERS11592007	ERZ8420456
ARCH-002474D10	NORW-20220117	EPI_ISL_9157279	hCoV-19/England/ARCH-002474D10/2022	ERS11594036	ERZ8458571
ARCH-002474D12	NORW-20220117	EPI_ISL_9157280	hCoV-19/England/ARCH-002474D12/2022	ERS11605047	ERZ8415347
ARCH-002474D2	NORW-20220117	EPI_ISL_9157281	hCoV-19/England/ARCH-002474D2/2022	ERS12217027	ERZ11437939
ARCH-002474D3	NORW-20220117	EPI_ISL_9157282	hCoV-19/England/ARCH-002474D3/2022	ERS11590605	ERZ8412107
ARCH-002474D5	NORW-20220117	EPI_ISL_9157283	hCoV-19/England/ARCH-002474D5/2022	ERS11567857	ERZ8418746
ARCH-002474D6	NORW-20220117	EPI_ISL_9157284	hCoV-19/England/ARCH-002474D6/2022	ERS11587929	ERZ8430851
ARCH-002474D7	NORW-20220117	EPI_ISL_9157285	hCoV-19/England/ARCH-002474D7/2022	ERS11610007	ERZ8424220
ARCH-002474D8	NORW-20220117	EPI_ISL_9157286	hCoV-19/England/ARCH-002474D8/2022	ERS12211731	ERZ11430953
ARCH-002474E1	NORW-20220117	EPI_ISL_9157287	hCoV-19/England/ARCH-002474E1/2022	ERS11582707	ERZ8458632
ARCH-002474E10	NORW-20220117	EPI_ISL_9157288	hCoV-19/England/ARCH-002474E10/2022	ERS11612966	ERZ11443190
ARCH-002474E11	NORW-20220117	EPI_ISL_9157289	hCoV-19/England/ARCH-002474E11/2022	ERS11585536	ERZ8394152
ARCH-002474E2	NORW-20220117	EPI_ISL_9157290	hCoV-19/England/ARCH-002474E2/2022	ERS11576063	ERZ8463418
ARCH-002474E3	NORW-20220117	EPI_ISL_9157291	hCoV-19/England/ARCH-002474E3/2022	ERS11596155	ERZ8429531
ARCH-002474E5	NORW-20220117	EPI_ISL_9157292	hCoV-19/England/ARCH-002474E5/2022	ERS11592605	ERZ8440064
ARCH-002474E6	NORW-20220117	EPI_ISL_9157293	hCoV-19/England/ARCH-002474E6/2022	ERS11595624
ARCH-002474E7	NORW-20220117	EPI_ISL_9157294	hCoV-19/England/ARCH-002474E7/2022	ERS11586936
ARCH-002474E8	NORW-20220117	EPI_ISL_9157295	hCoV-19/England/ARCH-002474E8/2022	ERS11570608
ARCH-002474F1	NORW-20220117	EPI_ISL_9157296	hCoV-19/England/ARCH-002474F1/2022	ERS12214231	ERZ11435817
ARCH-002474F11	NORW-20220117	EPI_ISL_9157297	hCoV-19/England/ARCH-002474F11/2022	ERS11589553	ERZ8425233
ARCH-002474F12	NORW-20220117	EPI_ISL_9157298	hCoV-19/England/ARCH-002474F12/2022	ERS11566329	ERZ8434247
ARCH-002474F2	NORW-20220117	EPI_ISL_9157299	hCoV-19/England/ARCH-002474F2/2022	ERS12219069	ERZ11433706
ARCH-002474F3	NORW-20220117	EPI_ISL_9157300	hCoV-19/England/ARCH-002474F3/2022	ERS12227431	ERZ11447725
ARCH-002474F5	NORW-20220117	EPI_ISL_9157301	hCoV-19/England/ARCH-002474F5/2022	ERS11581675	ERZ8401455
ARCH-002474F6	NORW-20220117	EPI_ISL_9157302	hCoV-19/England/ARCH-002474F6/2022	ERS11607859	ERZ8404743
ARCH-002474F7	NORW-20220117	EPI_ISL_9157303	hCoV-19/England/ARCH-002474F7/2022	ERS11575517
ARCH-002474F8	NORW-20220117	EPI_ISL_9157304	hCoV-19/England/ARCH-002474F8/2022	ERS11588189	ERZ8433615
ARCH-002474F9	NORW-20220117	EPI_ISL_9157305	hCoV-19/England/ARCH-002474F9/2022	ERS12223043	ERZ11439982
ARCH-002474G1	NORW-20220117	EPI_ISL_9157306	hCoV-19/England/ARCH-002474G1/2022	ERS11577738	ERZ8465098
ARCH-002474G10	NORW-20220117	EPI_ISL_9157307	hCoV-19/England/ARCH-002474G10/2022	ERS11601623	ERZ8415915
ARCH-002474G11	NORW-20220117	EPI_ISL_9157308	hCoV-19/England/ARCH-002474G11/2022	ERS11567126	ERZ8450303
ARCH-002474G2	NORW-20220117	EPI_ISL_9157309	hCoV-19/England/ARCH-002474G2/2022	ERS12218488	ERZ11434102
ARCH-002474G3	NORW-20220117	EPI_ISL_9157310	hCoV-19/England/ARCH-002474G3/2022	ERS11568205
ARCH-002474G4	NORW-20220117	EPI_ISL_9157311	hCoV-19/England/ARCH-002474G4/2022	ERS12214545	ERZ11430984
ARCH-002474G5	NORW-20220117	EPI_ISL_9157312	hCoV-19/England/ARCH-002474G5/2022	ERS11606414	ERZ8455218
ARCH-002474G6	NORW-20220117	EPI_ISL_9157313	hCoV-19/England/ARCH-002474G6/2022	ERS11594047	ERZ8446671
ARCH-002474G7	NORW-20220117	EPI_ISL_9157314	hCoV-19/England/ARCH-002474G7/2022	ERS11574691	ERZ8397728
ARCH-002474G8	NORW-20220117	EPI_ISL_9157315	hCoV-19/England/ARCH-002474G8/2022	ERS12209648	ERZ11431992
ARCH-002474H1	NORW-20220117	EPI_ISL_9157316	hCoV-19/England/ARCH-002474H1/2022	ERS12217767	ERZ11442324
ARCH-002474H10	NORW-20220117	EPI_ISL_9157317	hCoV-19/England/ARCH-002474H10/2022	ERS11568452	ERZ8416043
ARCH-002474H2	NORW-20220117	EPI_ISL_9157318	hCoV-19/England/ARCH-002474H2/2022	ERS11594104	ERZ8461249
ARCH-002474H3	NORW-20220117	EPI_ISL_9157319	hCoV-19/England/ARCH-002474H3/2022	ERS11606509	ERZ8405575
ARCH-002474H4	NORW-20220117	EPI_ISL_9157320	hCoV-19/England/ARCH-002474H4/2022	ERS12225161	ERZ11434950
ARCH-002474H6	NORW-20220117	EPI_ISL_9157321	hCoV-19/England/ARCH-002474H6/2022	ERS11599101	ERZ8421618
ARCH-002474H7	NORW-20220117	EPI_ISL_9157322	hCoV-19/England/ARCH-002474H7/2022	ERS11604475	ERZ8410953
ARCH-002474H8	NORW-20220117	EPI_ISL_9157323	hCoV-19/England/ARCH-002474H8/2022	ERS11573801
ARCH-002474H9	NORW-20220117	EPI_ISL_9157324	hCoV-19/England/ARCH-002474H9/2022	ERS12223394	ERZ11442346
ARCH-002475A1	NORW-20220117	EPI_ISL_9157325	hCoV-19/England/ARCH-002475A1/2022	ERS12227905	ERZ11440799
ARCH-002475A10	NORW-20220117	EPI_ISL_9157326	hCoV-19/England/ARCH-002475A10/2022	ERS11574876
ARCH-002475A11	NORW-20220117	EPI_ISL_9157327	hCoV-19/England/ARCH-002475A11/2022	ERS11577229	ERZ8437475
ARCH-002475A3	NORW-20220117	EPI_ISL_9157328	hCoV-19/England/ARCH-002475A3/2022	ERS11613181	ERZ8428123
ARCH-002475A4	NORW-20220117	EPI_ISL_9157329	hCoV-19/England/ARCH-002475A4/2022	ERS12217995	ERZ11437496
ARCH-002475A6	NORW-20220117	EPI_ISL_9157330	hCoV-19/England/ARCH-002475A6/2022	ERS11603276	ERZ8455966
ARCH-002475A7	NORW-20220117	EPI_ISL_9157331	hCoV-19/England/ARCH-002475A7/2022	ERS11610970	ERZ8447502
ARCH-002475A8	NORW-20220117	EPI_ISL_9157332	hCoV-19/England/ARCH-002475A8/2022	ERS11569244
ARCH-002475A9	NORW-20220117	EPI_ISL_9157333	hCoV-19/England/ARCH-002475A9/2022	ERS11578256	ERZ8439288
ARCH-002475B1	NORW-20220117	EPI_ISL_9157334	hCoV-19/England/ARCH-002475B1/2022	ERS12220552	ERZ11443903
ARCH-002475B10	NORW-20220117	EPI_ISL_9157335	hCoV-19/England/ARCH-002475B10/2022	ERS12223609	ERZ11440598
ARCH-002475B11	NORW-20220117	EPI_ISL_9157336	hCoV-19/England/ARCH-002475B11/2022	ERS12217294	ERZ11436620
ARCH-002475B3	NORW-20220117	EPI_ISL_9157337	hCoV-19/England/ARCH-002475B3/2022	ERS11593384	ERZ8415913
ARCH-002475B4	NORW-20220117	EPI_ISL_9157338	hCoV-19/England/ARCH-002475B4/2022	ERS12224176	ERZ11435197
ARCH-002475B6	NORW-20220117	EPI_ISL_9157339	hCoV-19/England/ARCH-002475B6/2022	ERS12217899	ERZ11437341
ARCH-002475B7	NORW-20220117	EPI_ISL_9157340	hCoV-19/England/ARCH-002475B7/2022	ERS11604612	ERZ8408064
ARCH-002475B8	NORW-20220117	EPI_ISL_9157341	hCoV-19/England/ARCH-002475B8/2022	ERS11580960
ARCH-002475C1	NORW-20220117	EPI_ISL_9157342	hCoV-19/England/ARCH-002475C1/2022	ERS12210994	ERZ11434089
ARCH-002475C2	NORW-20220117	EPI_ISL_9157343	hCoV-19/England/ARCH-002475C2/2022	ERS12226414	ERZ11440179
ARCH-002475C3	NORW-20220117	EPI_ISL_9157344	hCoV-19/England/ARCH-002475C3/2022	ERS11612782	ERZ8447336
ARCH-002475C4	NORW-20220117	EPI_ISL_9157345	hCoV-19/England/ARCH-002475C4/2022	ERS11610569	ERZ8420590
ARCH-002475C5	NORW-20220117	EPI_ISL_9157346	hCoV-19/England/ARCH-002475C5/2022	ERS11571851
ARCH-002475C7	NORW-20220117	EPI_ISL_9157347	hCoV-19/England/ARCH-002475C7/2022	ERS12219203	ERZ11443123
ARCH-002475C8	NORW-20220117	EPI_ISL_9157348	hCoV-19/England/ARCH-002475C8/2022	ERS12225389	ERZ11442368
ARCH-002475C9	NORW-20220117	EPI_ISL_9157349	hCoV-19/England/ARCH-002475C9/2022	ERS11596057	ERZ8462074
ARCH-002475D1	NORW-20220117	EPI_ISL_9157350	hCoV-19/England/ARCH-002475D1/2022	ERS12221779	ERZ11440659
ARCH-002475D10	NORW-20220117	EPI_ISL_9157351	hCoV-19/England/ARCH-002475D10/2022	ERS11592293	ERZ8414783
ARCH-002475D3	NORW-20220117	EPI_ISL_9157352	hCoV-19/England/ARCH-002475D3/2022	ERS11569974
ARCH-002475D4	NORW-20220117	EPI_ISL_9157353	hCoV-19/England/ARCH-002475D4/2022	ERS12211284	ERZ11427528
ARCH-002475D5	NORW-20220117	EPI_ISL_9157354	hCoV-19/England/ARCH-002475D5/2022	ERS11604116	ERZ8421226
ARCH-002475D7	NORW-20220117	EPI_ISL_9157355	hCoV-19/England/ARCH-002475D7/2022	ERS11591064	ERZ8453956
ARCH-002475D8	NORW-20220117	EPI_ISL_9157356	hCoV-19/England/ARCH-002475D8/2022	ERS11608482	ERZ8424796
ARCH-002475D9	NORW-20220117	EPI_ISL_9157357	hCoV-19/England/ARCH-002475D9/2022	ERS11570869
ARCH-002475E1	NORW-20220117	EPI_ISL_9157358	hCoV-19/England/ARCH-002475E1/2022	ERS11592807	ERZ8408450
ARCH-002475E10	NORW-20220117	EPI_ISL_9157359	hCoV-19/England/ARCH-002475E10/2022	ERS11586470	ERZ8406038
ARCH-002475E2	NORW-20220117	EPI_ISL_9157360	hCoV-19/England/ARCH-002475E2/2022	ERS11598448	ERZ8435488
ARCH-002475E5	NORW-20220117	EPI_ISL_9157361	hCoV-19/England/ARCH-002475E5/2022	ERS11570563
ARCH-002475E7	NORW-20220117	EPI_ISL_9157362	hCoV-19/England/ARCH-002475E7/2022	ERS12217868	ERZ11437149
ARCH-002475E8	NORW-20220117	EPI_ISL_9157363	hCoV-19/England/ARCH-002475E8/2022	ERS11592832	ERZ8464617
ARCH-002475E9	NORW-20220117	EPI_ISL_9157364	hCoV-19/England/ARCH-002475E9/2022	ERS11611148	ERZ8407099
ARCH-002475F2	NORW-20220117	EPI_ISL_9157365	hCoV-19/England/ARCH-002475F2/2022	ERS11611119	ERZ8455987
ARCH-002475F3	NORW-20220117	EPI_ISL_9157366	hCoV-19/England/ARCH-002475F3/2022	ERS11591834	ERZ8435908
ARCH-002475F4	NORW-20220117	EPI_ISL_9157367	hCoV-19/England/ARCH-002475F4/2022	ERS11602696	ERZ8444891
ARCH-002475F5	NORW-20220117	EPI_ISL_9157368	hCoV-19/England/ARCH-002475F5/2022	ERS12215429	ERZ11432158
ARCH-002475F6	NORW-20220117	EPI_ISL_9157369	hCoV-19/England/ARCH-002475F6/2022	ERS11610277	ERZ8411010
ARCH-002475F7	NORW-20220117	EPI_ISL_9157370	hCoV-19/England/ARCH-002475F7/2022	ERS12218754	ERZ11429182
ARCH-002475F8	NORW-20220117	EPI_ISL_9157371	hCoV-19/England/ARCH-002475F8/2022	ERS11610495	ERZ8447447
ARCH-002475F9	NORW-20220117	EPI_ISL_9157372	hCoV-19/England/ARCH-002475F9/2022	ERS12224546	ERZ11446279
ARCH-002475G1	NORW-20220117	EPI_ISL_9157373	hCoV-19/England/ARCH-002475G1/2022	ERS11579710	ERZ8417497
ARCH-002475G10	NORW-20220117	EPI_ISL_9157374	hCoV-19/England/ARCH-002475G10/2022	ERS11582440	ERZ8423836
ARCH-002475G2	NORW-20220117	EPI_ISL_9157375	hCoV-19/England/ARCH-002475G2/2022	ERS11574968	ERZ8435451
ARCH-002475G3	NORW-20220117	EPI_ISL_9157376	hCoV-19/England/ARCH-002475G3/2022	ERS11615786	ERZ8436791
ARCH-002475G4	NORW-20220117	EPI_ISL_9157377	hCoV-19/England/ARCH-002475G4/2022	ERS11606208	ERZ8408075
ARCH-002475G6	NORW-20220117	EPI_ISL_9157378	hCoV-19/England/ARCH-002475G6/2022	ERS11595804	ERZ8434923
ARCH-002475G7	NORW-20220117	EPI_ISL_9157379	hCoV-19/England/ARCH-002475G7/2022	ERS11616021	ERZ8411298
ARCH-002475G8	NORW-20220117	EPI_ISL_9157380	hCoV-19/England/ARCH-002475G8/2022	ERS11582469	ERZ8422367
ARCH-002475G9	NORW-20220117	EPI_ISL_9157381	hCoV-19/England/ARCH-002475G9/2022	ERS12227851
ARCH-002475H1	NORW-20220117	EPI_ISL_9157382	hCoV-19/England/ARCH-002475H1/2022	ERS12225470	ERZ11446870
ARCH-002475H10	NORW-20220117	EPI_ISL_9157383	hCoV-19/England/ARCH-002475H10/2022	ERS11581080	ERZ8395986
ARCH-002475H3	NORW-20220117	EPI_ISL_9157384	hCoV-19/England/ARCH-002475H3/2022	ERS12228771	ERZ11448550
ARCH-002475H4	NORW-20220117	EPI_ISL_9157385	hCoV-19/England/ARCH-002475H4/2022	ERS11612905	ERZ8411986
ARCH-002475H5	NORW-20220117	EPI_ISL_9157386	hCoV-19/England/ARCH-002475H5/2022	ERS11571154	ERZ8435509
ARCH-002489A1	NORW-20220120	EPI_ISL_9308580	hCoV-19/England/ARCH-002489A1/2022	ERS12217335	ERZ11440490
ARCH-002489A11	NORW-20220120	EPI_ISL_9308583	hCoV-19/England/ARCH-002489A11/2022	ERS11573033	ERZ8396980
ARCH-002489A12	NORW-20220120	EPI_ISL_9308587	hCoV-19/England/ARCH-002489A12/2022	ERS11582536	ERZ8465483
ARCH-002489A3	NORW-20220120	EPI_ISL_9308590	hCoV-19/England/ARCH-002489A3/2022	ERS11604770	ERZ8413691
ARCH-002489A4	NORW-20220120	EPI_ISL_9308594	hCoV-19/England/ARCH-002489A4/2022	ERS11597837	ERZ8461313
ARCH-002489A6	NORW-20220120	EPI_ISL_9308597	hCoV-19/England/ARCH-002489A6/2022	ERS12226401	ERZ11439266
ARCH-002489B10	NORW-20220120	EPI_ISL_9308600	hCoV-19/England/ARCH-002489B10/2022	ERS12213526	ERZ11434148
ARCH-002489B12	NORW-20220120	EPI_ISL_9308604	hCoV-19/England/ARCH-002489B12/2022	ERS11614660	ERZ8462262
ARCH-002489B2	NORW-20220120	EPI_ISL_9308607	hCoV-19/England/ARCH-002489B2/2022	ERS11591058	ERZ8402637
ARCH-002489B4	NORW-20220120	EPI_ISL_9308610	hCoV-19/England/ARCH-002489B4/2022	ERS11574910	ERZ8460261
ARCH-002489B5	NORW-20220120	EPI_ISL_9308614	hCoV-19/England/ARCH-002489B5/2022	ERS11583711	ERZ8429554
ARCH-002489B6	NORW-20220120	EPI_ISL_9308617	hCoV-19/England/ARCH-002489B6/2022	ERS12221564	ERZ11440995
ARCH-002489B7	NORW-20220120	EPI_ISL_9308621	hCoV-19/England/ARCH-002489B7/2022	ERS11585766	ERZ8429669
ARCH-002489B8	NORW-20220120	EPI_ISL_9308624	hCoV-19/England/ARCH-002489B8/2022	ERS12217720	ERZ11438510
ARCH-002489C10	NORW-20220120	EPI_ISL_9308628	hCoV-19/England/ARCH-002489C10/2022	ERS11579296	ERZ8450103
ARCH-002489C12	NORW-20220120	EPI_ISL_9308631	hCoV-19/England/ARCH-002489C12/2022	ERS12214738	ERZ11440408
ARCH-002489C2	NORW-20220120	EPI_ISL_9308635	hCoV-19/England/ARCH-002489C2/2022	ERS11590129	ERZ8407586
ARCH-002489C4	NORW-20220120	EPI_ISL_9308638	hCoV-19/England/ARCH-002489C4/2022	ERS12218138	ERZ11431501
ARCH-002489C5	NORW-20220120	EPI_ISL_9308641	hCoV-19/England/ARCH-002489C5/2022	ERS11581954	ERZ8435215
ARCH-002489C8	NORW-20220120	EPI_ISL_9308645	hCoV-19/England/ARCH-002489C8/2022	ERS11572911	ERZ8439778
ARCH-002489D10	NORW-20220120	EPI_ISL_9308648	hCoV-19/England/ARCH-002489D10/2022	ERS11603270	ERZ8462243
ARCH-002489D11	NORW-20220120	EPI_ISL_9308651	hCoV-19/England/ARCH-002489D11/2022	ERS11571822
ARCH-002489D12	NORW-20220120	EPI_ISL_9308654	hCoV-19/England/ARCH-002489D12/2022	ERS12210895	ERZ11429455
ARCH-002489D2	NORW-20220120	EPI_ISL_9308657	hCoV-19/England/ARCH-002489D2/2022	ERS11587902	ERZ8420375
ARCH-002489D4	NORW-20220120	EPI_ISL_9308660	hCoV-19/England/ARCH-002489D4/2022	ERS11586053	ERZ8431309
ARCH-002489D6	NORW-20220120	EPI_ISL_9308663	hCoV-19/England/ARCH-002489D6/2022	ERS11582783	ERZ8432901
ARCH-002489E10	NORW-20220120	EPI_ISL_9308666	hCoV-19/England/ARCH-002489E10/2022	ERS11600783	ERZ8393682
ARCH-002489E11	NORW-20220120	EPI_ISL_9308670	hCoV-19/England/ARCH-002489E11/2022	ERS11587612	ERZ8449849
ARCH-002489E5	NORW-20220120	EPI_ISL_9308674	hCoV-19/England/ARCH-002489E5/2022	ERS11566141
ARCH-002489E7	NORW-20220120	EPI_ISL_9308677	hCoV-19/England/ARCH-002489E7/2022	ERS11595248	ERZ8401175
ARCH-002489E8	NORW-20220120	EPI_ISL_9308680	hCoV-19/England/ARCH-002489E8/2022	ERS11613402	ERZ8463376
ARCH-002489F1	NORW-20220120	EPI_ISL_9308684	hCoV-19/England/ARCH-002489F1/2022	ERS12223429	ERZ11442035
ARCH-002489F10	NORW-20220120	EPI_ISL_9308687	hCoV-19/England/ARCH-002489F10/2022	ERS12222904	ERZ11434860
ARCH-002489F11	NORW-20220120	EPI_ISL_9308691	hCoV-19/England/ARCH-002489F11/2022	ERS11605404	ERZ11431582
ARCH-002489F2	NORW-20220120	EPI_ISL_9308694	hCoV-19/England/ARCH-002489F2/2022	ERS11566588
ARCH-002489F4	NORW-20220120	EPI_ISL_9308697	hCoV-19/England/ARCH-002489F4/2022	ERS11590820
ARCH-002489F8	NORW-20220120	EPI_ISL_9308700	hCoV-19/England/ARCH-002489F8/2022	ERS12223965	ERZ11445930
ARCH-002489G1	NORW-20220120	EPI_ISL_9308704	hCoV-19/England/ARCH-002489G1/2022	ERS12226585	ERZ11447546
ARCH-002489G10	NORW-20220120	EPI_ISL_9308707	hCoV-19/England/ARCH-002489G10/2022	ERS12220525	ERZ11437822
ARCH-002489G11	NORW-20220120	EPI_ISL_9308710	hCoV-19/England/ARCH-002489G11/2022	ERS11580362	ERZ8449808
ARCH-002489G2	NORW-20220120	EPI_ISL_9308714	hCoV-19/England/ARCH-002489G2/2022	ERS11583407	ERZ8457070
ARCH-002489G3	NORW-20220120	EPI_ISL_9308717	hCoV-19/England/ARCH-002489G3/2022	ERS11591396	ERZ8441503
ARCH-002489G4	NORW-20220120	EPI_ISL_9308721	hCoV-19/England/ARCH-002489G4/2022	ERS11609822	ERZ8445318
ARCH-002489G6	NORW-20220120	EPI_ISL_9308724	hCoV-19/England/ARCH-002489G6/2022	ERS11597845	ERZ8414730
ARCH-002489G8	NORW-20220120	EPI_ISL_9308728	hCoV-19/England/ARCH-002489G8/2022	ERS12214345	ERZ11428132
ARCH-002489H2	NORW-20220120	EPI_ISL_9308731	hCoV-19/England/ARCH-002489H2/2022	ERS11569042
ARCH-002489H4	NORW-20220120	EPI_ISL_9308734	hCoV-19/England/ARCH-002489H4/2022	ERS11594433	ERZ8423447
ARCH-002489H5	NORW-20220120	EPI_ISL_9308738	hCoV-19/England/ARCH-002489H5/2022	ERS11575298
ARCH-002489H6	NORW-20220120	EPI_ISL_9308741	hCoV-19/England/ARCH-002489H6/2022	ERS11566015	ERZ8408478
ARCH-002489H8	NORW-20220120	EPI_ISL_9308744	hCoV-19/England/ARCH-002489H8/2022	ERS11595860	ERZ8417940
ARCH-002551A4	NORW-20220120	EPI_ISL_9308748	hCoV-19/England/ARCH-002551A4/2022	ERS11578891	ERZ8406819
ARCH-002551B3	NORW-20220120	EPI_ISL_9308751	hCoV-19/England/ARCH-002551B3/2022	ERS12221248	ERZ11432951
ARCH-002551B4	NORW-20220120	EPI_ISL_9308754	hCoV-19/England/ARCH-002551B4/2022	ERS12213062	ERZ11433677
ARCH-002551B6	NORW-20220120	EPI_ISL_9308757	hCoV-19/England/ARCH-002551B6/2022	ERS12217456	ERZ11436475
ARCH-002551C2	NORW-20220120	EPI_ISL_9308761	hCoV-19/England/ARCH-002551C2/2022	ERS11572411
ARCH-002551C4	NORW-20220120	EPI_ISL_9308764	hCoV-19/England/ARCH-002551C4/2022	ERS12227728	ERZ11448194
ARCH-002551C5	NORW-20220120	EPI_ISL_9308767	hCoV-19/England/ARCH-002551C5/2022	ERS11594643	ERZ8401148
ARCH-002551D1	NORW-20220120	EPI_ISL_9308771	hCoV-19/England/ARCH-002551D1/2022	ERS11608366	ERZ8424225
ARCH-002551D3	NORW-20220120	EPI_ISL_9308774	hCoV-19/England/ARCH-002551D3/2022	ERS12216847	ERZ11432217
ARCH-002551D4	NORW-20220120	EPI_ISL_9308777	hCoV-19/England/ARCH-002551D4/2022	ERS11572794	ERZ8465331
ARCH-002551D5	NORW-20220120	EPI_ISL_9308780	hCoV-19/England/ARCH-002551D5/2022	ERS11589514
ARCH-002551D6	NORW-20220120	EPI_ISL_9308783	hCoV-19/England/ARCH-002551D6/2022	ERS11586887	ERZ8418001
ARCH-002551E1	NORW-20220120	EPI_ISL_9308843	hCoV-19/England/ARCH-002551E1/2022	ERS12223513	ERZ11442624
ARCH-002551E3	NORW-20220120	EPI_ISL_9308846	hCoV-19/England/ARCH-002551E3/2022	ERS12216971	ERZ11431611
ARCH-002551E5	NORW-20220120	EPI_ISL_9308849	hCoV-19/England/ARCH-002551E5/2022	ERS11585945	ERZ8462460
ARCH-002551E6	NORW-20220120	EPI_ISL_9308853	hCoV-19/England/ARCH-002551E6/2022	ERS12216103	ERZ11441301
ARCH-002551F3	NORW-20220120	EPI_ISL_9308856	hCoV-19/England/ARCH-002551F3/2022	ERS11604309	ERZ8404629
ARCH-002551F4	NORW-20220120	EPI_ISL_9308860	hCoV-19/England/ARCH-002551F4/2022	ERS12224243	ERZ11441389
ARCH-002551F6	NORW-20220120	EPI_ISL_9308863	hCoV-19/England/ARCH-002551F6/2022	ERS11576792
ARCH-002551G1	NORW-20220120	EPI_ISL_9308866	hCoV-19/England/ARCH-002551G1/2022	ERS12217849	ERZ11440170
ARCH-002551G3	NORW-20220120	EPI_ISL_9308869	hCoV-19/England/ARCH-002551G3/2022	ERS11612329	ERZ8453665
ARCH-002551G4	NORW-20220120	EPI_ISL_9308873	hCoV-19/England/ARCH-002551G4/2022	ERS11566191	ERZ8409509
ARCH-002551G6	NORW-20220120	EPI_ISL_9308876	hCoV-19/England/ARCH-002551G6/2022	ERS11606135	ERZ8393261
ARCH-002551H1	NORW-20220120	EPI_ISL_9308880	hCoV-19/England/ARCH-002551H1/2022	ERS11577685	ERZ8423054
ARCH-002551H2	NORW-20220120	EPI_ISL_9308883	hCoV-19/England/ARCH-002551H2/2022	ERS11587286	ERZ8451486
ARCH-002551H3	NORW-20220120	EPI_ISL_9308886	hCoV-19/England/ARCH-002551H3/2022	ERS12221428	ERZ11442837
ARCH-002551H4	NORW-20220120	EPI_ISL_9308889	hCoV-19/England/ARCH-002551H4/2022	ERS12228212	ERZ11448412
ARCH-002551H5	NORW-20220120	EPI_ISL_9308893	hCoV-19/England/ARCH-002551H5/2022	ERS12215231	ERZ11437577
ARCH-002558A1	NORW-20220120	EPI_ISL_9308896	hCoV-19/England/ARCH-002558A1/2022	ERS11605461	ERZ8422001
ARCH-002558A11	NORW-20220120	EPI_ISL_9308900	hCoV-19/England/ARCH-002558A11/2022	ERS11599700	ERZ8422975
ARCH-002558A3	NORW-20220120	EPI_ISL_9308903	hCoV-19/England/ARCH-002558A3/2022	ERS11597614	ERZ8417797
ARCH-002558A5	NORW-20220120	EPI_ISL_9308905	hCoV-19/England/ARCH-002558A5/2022	ERS11574395
ARCH-002558A6	NORW-20220120	EPI_ISL_9308908	hCoV-19/England/ARCH-002558A6/2022	ERS12213386	ERZ11437228
ARCH-002558A9	NORW-20220120	EPI_ISL_9308911	hCoV-19/England/ARCH-002558A9/2022	ERS12221389	ERZ11437840
ARCH-002558B1	NORW-20220120	EPI_ISL_9308914	hCoV-19/England/ARCH-002558B1/2022	ERS11572631	ERZ8438809
ARCH-002558B10	NORW-20220120	EPI_ISL_9308916	hCoV-19/England/ARCH-002558B10/2022	ERS12221613	ERZ11444542
ARCH-002558B2	NORW-20220120	EPI_ISL_9308920	hCoV-19/England/ARCH-002558B2/2022	ERS12212824	ERZ11430107
ARCH-002558B3	NORW-20220120	EPI_ISL_9308923	hCoV-19/England/ARCH-002558B3/2022	ERS11606809	ERZ8437268
ARCH-002558B6	NORW-20220120	EPI_ISL_9308926	hCoV-19/England/ARCH-002558B6/2022	ERS12213637	ERZ11433304
ARCH-002558C11	NORW-20220120	EPI_ISL_9308930	hCoV-19/England/ARCH-002558C11/2022	ERS12215014	ERZ11432997
ARCH-002558C12	NORW-20220120	EPI_ISL_9308933	hCoV-19/England/ARCH-002558C12/2022	ERS11578429	ERZ8402696
ARCH-002558C2	NORW-20220120	EPI_ISL_9308936	hCoV-19/England/ARCH-002558C2/2022	ERS12219678	ERZ11440312
ARCH-002558C5	NORW-20220120	EPI_ISL_9308940	hCoV-19/England/ARCH-002558C5/2022	ERS12217475	ERZ11440034
ARCH-002558C6	NORW-20220120	EPI_ISL_9308943	hCoV-19/England/ARCH-002558C6/2022	ERS11605560	ERZ8413818
ARCH-002558C9	NORW-20220120	EPI_ISL_9308946	hCoV-19/England/ARCH-002558C9/2022	ERS11600507	ERZ8421871
ARCH-002558D1	NORW-20220120	EPI_ISL_9308950	hCoV-19/England/ARCH-002558D1/2022	ERS11614702	ERZ8432178
ARCH-002558D10	NORW-20220120	EPI_ISL_9308953	hCoV-19/England/ARCH-002558D10/2022	ERS11571585
ARCH-002558D11	NORW-20220120	EPI_ISL_9308956	hCoV-19/England/ARCH-002558D11/2022	ERS11596878	ERZ8410399
ARCH-002558D3	NORW-20220120	EPI_ISL_9308960	hCoV-19/England/ARCH-002558D3/2022	ERS12214606	ERZ11430808
ARCH-002558D5	NORW-20220120	EPI_ISL_9308963	hCoV-19/England/ARCH-002558D5/2022	ERS11583193	ERZ8466422
ARCH-002558E5	NORW-20220120	EPI_ISL_9308966	hCoV-19/England/ARCH-002558E5/2022	ERS11593637	ERZ8442451
ARCH-002558E9	NORW-20220120	EPI_ISL_9308969	hCoV-19/England/ARCH-002558E9/2022	ERS11595169	ERZ8447574
ARCH-002558F12	NORW-20220120	EPI_ISL_9308972	hCoV-19/England/ARCH-002558F12/2022	ERS11579544	ERZ8447982
ARCH-002558F3	NORW-20220120	EPI_ISL_9308976	hCoV-19/England/ARCH-002558F3/2022	ERS12228793	ERZ11447703
ARCH-002558F6	NORW-20220120	EPI_ISL_9308979	hCoV-19/England/ARCH-002558F6/2022	ERS11576140	ERZ8418750
ARCH-002558F7	NORW-20220120	EPI_ISL_9308982	hCoV-19/England/ARCH-002558F7/2022	ERS11610796	ERZ8418253
ARCH-002558G1	NORW-20220120	EPI_ISL_9308985	hCoV-19/England/ARCH-002558G1/2022	ERS11594840	ERZ8441722
ARCH-002558G11	NORW-20220120	EPI_ISL_9308989	hCoV-19/England/ARCH-002558G11/2022	ERS12211747	ERZ11434916
ARCH-002558G2	NORW-20220120	EPI_ISL_9308992	hCoV-19/England/ARCH-002558G2/2022	ERS11575038	ERZ8426935
ARCH-002558G3	NORW-20220120	EPI_ISL_9308996	hCoV-19/England/ARCH-002558G3/2022	ERS12208783	ERZ11429657
ARCH-002558G6	NORW-20220120	EPI_ISL_9308999	hCoV-19/England/ARCH-002558G6/2022	ERS11598070	ERZ8447445
ARCH-002558G7	NORW-20220120	EPI_ISL_9309002	hCoV-19/England/ARCH-002558G7/2022	ERS11593803	ERZ8440599
ARCH-002558H2	NORW-20220120	EPI_ISL_9309006	hCoV-19/England/ARCH-002558H2/2022	ERS12214486	ERZ11434920
ARCH-002558H4	NORW-20220120	EPI_ISL_9309009	hCoV-19/England/ARCH-002558H4/2022	ERS11605667	ERZ8431047
ARCH-002558H5	NORW-20220120	EPI_ISL_9309013	hCoV-19/England/ARCH-002558H5/2022	ERS11607413	ERZ8433695
ARCH-002558H7	NORW-20220120	EPI_ISL_9309016	hCoV-19/England/ARCH-002558H7/2022	ERS11605409	ERZ8464908
ARCH-002559B7	NORW-20220120	EPI_ISL_9309019	hCoV-19/England/ARCH-002559B7/2022	ERS11568579
ARCH-002559C10	NORW-20220120	EPI_ISL_9309022	hCoV-19/England/ARCH-002559C10/2022	ERS11567954
ARCH-002559C11	NORW-20220120	EPI_ISL_9309026	hCoV-19/England/ARCH-002559C11/2022	ERS11599401	ERZ8412020
ARCH-002559C5	NORW-20220120	EPI_ISL_9309029	hCoV-19/England/ARCH-002559C5/2022	ERS12208101	ERZ11427613
ARCH-002559C7	NORW-20220120	EPI_ISL_9309032	hCoV-19/England/ARCH-002559C7/2022	ERS12221433	ERZ11444435
ARCH-002559C8	NORW-20220120	EPI_ISL_9309035	hCoV-19/England/ARCH-002559C8/2022	ERS12221701	ERZ11439113
ARCH-002559D1	NORW-20220120	EPI_ISL_9309039	hCoV-19/England/ARCH-002559D1/2022	ERS12228748	ERZ11446441
ARCH-002559D2	NORW-20220120	EPI_ISL_9309043	hCoV-19/England/ARCH-002559D2/2022	ERS12206538	ERZ11430238
ARCH-002559D8	NORW-20220120	EPI_ISL_9309046	hCoV-19/England/ARCH-002559D8/2022	ERS11575129
ARCH-002559D9	NORW-20220120	EPI_ISL_9309049	hCoV-19/England/ARCH-002559D9/2022	ERS12222074	ERZ11440846
ARCH-002559E1	NORW-20220120	EPI_ISL_9309053	hCoV-19/England/ARCH-002559E1/2022	ERS11569035
ARCH-002559E11	NORW-20220120	EPI_ISL_9309056	hCoV-19/England/ARCH-002559E11/2022	ERS11609381	ERZ8428957
ARCH-002559E7	NORW-20220120	EPI_ISL_9309060	hCoV-19/England/ARCH-002559E7/2022	ERS11575240
ARCH-002559F3	NORW-20220120	EPI_ISL_9309063	hCoV-19/England/ARCH-002559F3/2022	ERS12218425	ERZ11442705
ARCH-002559F7	NORW-20220120	EPI_ISL_9309066	hCoV-19/England/ARCH-002559F7/2022	ERS11597148	ERZ8408577
ARCH-002559F9	NORW-20220120	EPI_ISL_9309070	hCoV-19/England/ARCH-002559F9/2022	ERS11574974	ERZ8457133
ARCH-002559G1	NORW-20220120	EPI_ISL_9309074	hCoV-19/England/ARCH-002559G1/2022	ERS11611217	ERZ8433228
ARCH-002559G10	NORW-20220120	EPI_ISL_9309077	hCoV-19/England/ARCH-002559G10/2022	ERS11609859	ERZ8452055
ARCH-002559G11	NORW-20220120	EPI_ISL_9309081	hCoV-19/England/ARCH-002559G11/2022	ERS12222940	ERZ11445266
ARCH-002559G3	NORW-20220120	EPI_ISL_9309084	hCoV-19/England/ARCH-002559G3/2022	ERS11584435	ERZ8428524
ARCH-002559G4	NORW-20220120	EPI_ISL_9309088	hCoV-19/England/ARCH-002559G4/2022	ERS11572908
ARCH-002559G8	NORW-20220120	EPI_ISL_9309091	hCoV-19/England/ARCH-002559G8/2022	ERS12224030	ERZ11445976
ARCH-002559G9	NORW-20220120	EPI_ISL_9309094	hCoV-19/England/ARCH-002559G9/2022	ERS12228801	ERZ11445759
ARCH-002559H1	NORW-20220120	EPI_ISL_9309098	hCoV-19/England/ARCH-002559H1/2022	ERS11600218	ERZ8429945
ARCH-002559H11	NORW-20220120	EPI_ISL_9309101	hCoV-19/England/ARCH-002559H11/2022	ERS11616280	ERZ8436043
ARCH-002559H3	NORW-20220120	EPI_ISL_9309105	hCoV-19/England/ARCH-002559H3/2022	ERS11594066	ERZ8464101
ARCH-002559H5	NORW-20220120	EPI_ISL_9309108	hCoV-19/England/ARCH-002559H5/2022	ERS12208818	ERZ11430933
ARCH-002559H9	NORW-20220120	EPI_ISL_9309112	hCoV-19/England/ARCH-002559H9/2022	ERS12218711	ERZ11436682
ARCH-002560A4	NORW-20220120	EPI_ISL_9309115	hCoV-19/England/ARCH-002560A4/2022	ERS11588763	ERZ8460795
ARCH-002560A5	NORW-20220120	EPI_ISL_9309118	hCoV-19/England/ARCH-002560A5/2022	ERS11570803	ERZ8423688
ARCH-002560A6	NORW-20220120	EPI_ISL_9309121	hCoV-19/England/ARCH-002560A6/2022	ERS11611384	ERZ8440197
ARCH-002560A7	NORW-20220120	EPI_ISL_9309125	hCoV-19/England/ARCH-002560A7/2022	ERS11605718	ERZ8441453
ARCH-002560A8	NORW-20220120	EPI_ISL_9309128	hCoV-19/England/ARCH-002560A8/2022	ERS12224365	ERZ11446183
ARCH-002560B2	NORW-20220120	EPI_ISL_9309131	hCoV-19/England/ARCH-002560B2/2022	ERS12217828	ERZ11440647
ARCH-002560C1	NORW-20220120	EPI_ISL_9309135	hCoV-19/England/ARCH-002560C1/2022	ERS12221855	ERZ11440014
ARCH-002560C11	NORW-20220120	EPI_ISL_9309138	hCoV-19/England/ARCH-002560C11/2022	ERS12218479	ERZ11435266
ARCH-002560C2	NORW-20220120	EPI_ISL_9309142	hCoV-19/England/ARCH-002560C2/2022	ERS11616374	ERZ8407290
ARCH-002560C3	NORW-20220120	EPI_ISL_9309145	hCoV-19/England/ARCH-002560C3/2022	ERS11597755	ERZ8462154
ARCH-002560C4	NORW-20220120	EPI_ISL_9309148	hCoV-19/England/ARCH-002560C4/2022	ERS11597207	ERZ8440915
ARCH-002560C5	NORW-20220120	EPI_ISL_9309151	hCoV-19/England/ARCH-002560C5/2022	ERS12212425	ERZ11426795
ARCH-002560C6	NORW-20220120	EPI_ISL_9309154	hCoV-19/England/ARCH-002560C6/2022	ERS11568955	ERZ8407816
ARCH-002560C8	NORW-20220120	EPI_ISL_9309158	hCoV-19/England/ARCH-002560C8/2022	ERS11582585	ERZ8456197
ARCH-002560C9	NORW-20220120	EPI_ISL_9309161	hCoV-19/England/ARCH-002560C9/2022	ERS11593252	ERZ8447904
ARCH-002560D1	NORW-20220120	EPI_ISL_9309165	hCoV-19/England/ARCH-002560D1/2022	ERS11588708	ERZ8463551
ARCH-002560D7	NORW-20220120	EPI_ISL_9309167	hCoV-19/England/ARCH-002560D7/2022	ERS11573144
ARCH-002560E1	NORW-20220120	EPI_ISL_9309168	hCoV-19/England/ARCH-002560E1/2022	ERS11604019	ERZ8404670
ARCH-002560E2	NORW-20220120	EPI_ISL_9309169	hCoV-19/England/ARCH-002560E2/2022	ERS12210134	ERZ11435331
ARCH-002560E4	NORW-20220120	EPI_ISL_9309170	hCoV-19/England/ARCH-002560E4/2022	ERS11574118	ERZ8432078
ARCH-002560E8	NORW-20220120	EPI_ISL_9309171	hCoV-19/England/ARCH-002560E8/2022	ERS11577321	ERZ8425532
ARCH-002560F12	NORW-20220120	EPI_ISL_9309172	hCoV-19/England/ARCH-002560F12/2022	ERS11568531	ERZ8425124
ARCH-002560F4	NORW-20220120	EPI_ISL_9309173	hCoV-19/England/ARCH-002560F4/2022	ERS11603372	ERZ8427403
ARCH-002560F6	NORW-20220120	EPI_ISL_9309174	hCoV-19/England/ARCH-002560F6/2022	ERS11596141	ERZ8428055
ARCH-002560F7	NORW-20220120	EPI_ISL_9309175	hCoV-19/England/ARCH-002560F7/2022	ERS11587328	ERZ8441406
ARCH-002560G11	NORW-20220120	EPI_ISL_9309176	hCoV-19/England/ARCH-002560G11/2022	ERS11580288	ERZ8464338
ARCH-002560G3	NORW-20220120	EPI_ISL_9309177	hCoV-19/England/ARCH-002560G3/2022	ERS11577131
ARCH-002560G8	NORW-20220120	EPI_ISL_9309178	hCoV-19/England/ARCH-002560G8/2022	ERS12211189	ERZ11430387
ARCH-002560G9	NORW-20220120	EPI_ISL_9309179	hCoV-19/England/ARCH-002560G9/2022	ERS11591004	ERZ8432152
ARCH-002560H1	NORW-20220120	EPI_ISL_9309180	hCoV-19/England/ARCH-002560H1/2022	ERS11586448	ERZ8436728
ARCH-002560H10	NORW-20220120	EPI_ISL_9309181	hCoV-19/England/ARCH-002560H10/2022	ERS11591090	ERZ8447598
ARCH-002560H2	NORW-20220120	EPI_ISL_9309182	hCoV-19/England/ARCH-002560H2/2022	ERS11611079	ERZ8411405
ARCH-002560H5	NORW-20220120	EPI_ISL_9309183	hCoV-19/England/ARCH-002560H5/2022	ERS12214458	ERZ11434261
ARCH-002560H6	NORW-20220120	EPI_ISL_9309184	hCoV-19/England/ARCH-002560H6/2022	ERS11605519	ERZ8452959
ARCH-002560H7	NORW-20220120	EPI_ISL_9309185	hCoV-19/England/ARCH-002560H7/2022	ERS11614571	ERZ8456053
ARCH-002560H9	NORW-20220120	EPI_ISL_9309186	hCoV-19/England/ARCH-002560H9/2022	ERS12210844	ERZ11426873
ARCH-002561A1	NORW-20220120	EPI_ISL_9309187	hCoV-19/England/ARCH-002561A1/2022	ERS11590552	ERZ8432541
ARCH-002561A3	NORW-20220120	EPI_ISL_9309188	hCoV-19/England/ARCH-002561A3/2022	ERS11614583	ERZ8444178
ARCH-002561B3	NORW-20220120	EPI_ISL_9309189	hCoV-19/England/ARCH-002561B3/2022	ERS11613157	ERZ8428889
ARCH-002561C1	NORW-20220120	EPI_ISL_9309190	hCoV-19/England/ARCH-002561C1/2022	ERS12216948	ERZ11432465
ARCH-002561C2	NORW-20220120	EPI_ISL_9309191	hCoV-19/England/ARCH-002561C2/2022	ERS11612159	ERZ8415965
ARCH-002561C3	NORW-20220120	EPI_ISL_9309192	hCoV-19/England/ARCH-002561C3/2022	ERS12224667	ERZ11441407
ARCH-002561D1	NORW-20220120	EPI_ISL_9309193	hCoV-19/England/ARCH-002561D1/2022	ERS11595512	ERZ8399824
ARCH-002561E2	NORW-20220120	EPI_ISL_9309194	hCoV-19/England/ARCH-002561E2/2022	ERS11592425	ERZ8454820
ARCH-002561F1	NORW-20220120	EPI_ISL_9309195	hCoV-19/England/ARCH-002561F1/2022	ERS11608479	ERZ8425901
ARCH-002561F2	NORW-20220120	EPI_ISL_9309196	hCoV-19/England/ARCH-002561F2/2022	ERS11566398
ARCH-002561G1	NORW-20220120	EPI_ISL_9309197	hCoV-19/England/ARCH-002561G1/2022	ERS11567720	ERZ8422108
ARCH-002561G2	NORW-20220120	EPI_ISL_9309198	hCoV-19/England/ARCH-002561G2/2022	ERS12208860	ERZ11431122
ARCH-002561H1	NORW-20220120	EPI_ISL_9309199	hCoV-19/England/ARCH-002561H1/2022	ERS11594934	ERZ8419023
ARCH-002561H2	NORW-20220120	EPI_ISL_9309200	hCoV-19/England/ARCH-002561H2/2022	ERS11596996	ERZ8464544
ARCH-002563A4	NORW-20220124	EPI_ISL_9489767	hCoV-19/England/ARCH-002563A4/2022	ERS12222441	ERZ11434761
ARCH-002563A8	NORW-20220124	EPI_ISL_9489769	hCoV-19/England/ARCH-002563A8/2022	ERS11604980	ERZ8442563
ARCH-002563B3	NORW-20220124	EPI_ISL_9489771	hCoV-19/England/ARCH-002563B3/2022	ERS12223282	ERZ11444366
ARCH-002563C1	NORW-20220124	EPI_ISL_9489772	hCoV-19/England/ARCH-002563C1/2022	ERS11598915	ERZ8407975
ARCH-002563C10	NORW-20220124	EPI_ISL_9489774	hCoV-19/England/ARCH-002563C10/2022	ERS11573641
ARCH-002563C12	NORW-20220124	EPI_ISL_9489776	hCoV-19/England/ARCH-002563C12/2022	ERS11603729	ERZ8432784
ARCH-002563C4	NORW-20220124	EPI_ISL_9489778	hCoV-19/England/ARCH-002563C4/2022	ERS12220957	ERZ11444140
ARCH-002563C5	NORW-20220124	EPI_ISL_9489779	hCoV-19/England/ARCH-002563C5/2022	ERS11567669
ARCH-002563C6	NORW-20220124	EPI_ISL_9489780	hCoV-19/England/ARCH-002563C6/2022	ERS11572523	ERZ8446557
ARCH-002563C7	NORW-20220124	EPI_ISL_9489781	hCoV-19/England/ARCH-002563C7/2022	ERS11596677	ERZ8422906
ARCH-002563D10	NORW-20220124	EPI_ISL_9489783	hCoV-19/England/ARCH-002563D10/2022	ERS12213796	ERZ11439696
ARCH-002563D12	NORW-20220124	EPI_ISL_9489785	hCoV-19/England/ARCH-002563D12/2022	ERS11574254	ERZ8439330
ARCH-002563D2	NORW-20220124	EPI_ISL_9489788	hCoV-19/England/ARCH-002563D2/2022	ERS12212567	ERZ11433371
ARCH-002563D9	NORW-20220124	EPI_ISL_9489790	hCoV-19/England/ARCH-002563D9/2022	ERS12213441	ERZ11435657
ARCH-002563E2	NORW-20220124	EPI_ISL_9489793	hCoV-19/England/ARCH-002563E2/2022	ERS11599463	ERZ8433820
ARCH-002563E3	NORW-20220124	EPI_ISL_9489796	hCoV-19/England/ARCH-002563E3/2022	ERS11591574	ERZ8444448
ARCH-002563E4	NORW-20220124	EPI_ISL_9489798	hCoV-19/England/ARCH-002563E4/2022	ERS12222964	ERZ11440961
ARCH-002563E5	NORW-20220124	EPI_ISL_9489800	hCoV-19/England/ARCH-002563E5/2022	ERS11587911
ARCH-002563E8	NORW-20220124	EPI_ISL_9489804	hCoV-19/England/ARCH-002563E8/2022	ERS12216300	ERZ11436197
ARCH-002563F11	NORW-20220124	EPI_ISL_9489806	hCoV-19/England/ARCH-002563F11/2022	ERS12211597	ERZ11435909
ARCH-002563F12	NORW-20220124	EPI_ISL_9489809	hCoV-19/England/ARCH-002563F12/2022	ERS12219867	ERZ11431883
ARCH-002563F3	NORW-20220124	EPI_ISL_9489811	hCoV-19/England/ARCH-002563F3/2022	ERS11586688	ERZ8425935
ARCH-002563F4	NORW-20220124	EPI_ISL_9489814	hCoV-19/England/ARCH-002563F4/2022	ERS12218334	ERZ11432629
ARCH-002563F5	NORW-20220124	EPI_ISL_9489816	hCoV-19/England/ARCH-002563F5/2022	ERS11601956	ERZ8403058
ARCH-002563F6	NORW-20220124	EPI_ISL_9489819	hCoV-19/England/ARCH-002563F6/2022	ERS12214417	ERZ11440174
ARCH-002563G1	NORW-20220124	EPI_ISL_9489822	hCoV-19/England/ARCH-002563G1/2022	ERS11572445	ERZ8437950
ARCH-002563G10	NORW-20220124	EPI_ISL_9489824	hCoV-19/England/ARCH-002563G10/2022	ERS11606780	ERZ8450540
ARCH-002563G2	NORW-20220124	EPI_ISL_9489827	hCoV-19/England/ARCH-002563G2/2022	ERS11596593	ERZ8426027
ARCH-002563G5	NORW-20220124	EPI_ISL_9489830	hCoV-19/England/ARCH-002563G5/2022	ERS12227724	ERZ11448188
ARCH-002563G6	NORW-20220124	EPI_ISL_9489832	hCoV-19/England/ARCH-002563G6/2022	ERS11579546	ERZ8446943
ARCH-002563G9	NORW-20220124	EPI_ISL_9489835	hCoV-19/England/ARCH-002563G9/2022	ERS12228086	ERZ11447042
ARCH-002563H4	NORW-20220124	EPI_ISL_9489838	hCoV-19/England/ARCH-002563H4/2022	ERS11573598	ERZ8448337
ARCH-002563H5	NORW-20220124	EPI_ISL_9489841	hCoV-19/England/ARCH-002563H5/2022	ERS11583640	ERZ8423432
ARCH-002564A11	NORW-20220124	EPI_ISL_9489844	hCoV-19/England/ARCH-002564A11/2022	ERS11581419	ERZ8466376
ARCH-002564A12	NORW-20220124	EPI_ISL_9489846	hCoV-19/England/ARCH-002564A12/2022	ERS11595683	ERZ8450482
ARCH-002564A3	NORW-20220124	EPI_ISL_9489849	hCoV-19/England/ARCH-002564A3/2022	ERS11595749
ARCH-002564A4	NORW-20220124	EPI_ISL_9489851	hCoV-19/England/ARCH-002564A4/2022	ERS11602832	ERZ8466359
ARCH-002564B10	NORW-20220124	EPI_ISL_9489854	hCoV-19/England/ARCH-002564B10/2022	ERS11571444	ERZ8465264
ARCH-002564B2	NORW-20220124	EPI_ISL_9489857	hCoV-19/England/ARCH-002564B2/2022	ERS11570112
ARCH-002564B5	NORW-20220124	EPI_ISL_9489859	hCoV-19/England/ARCH-002564B5/2022	ERS11614289	ERZ8407538
ARCH-002564B6	NORW-20220124	EPI_ISL_9489862	hCoV-19/England/ARCH-002564B6/2022	ERS11597387	ERZ8423434
ARCH-002564B8	NORW-20220124	EPI_ISL_9489865	hCoV-19/England/ARCH-002564B8/2022	ERS12222794	ERZ11439989
ARCH-002564C11	NORW-20220124	EPI_ISL_9489867	hCoV-19/England/ARCH-002564C11/2022	ERS11590319	ERZ8409160
ARCH-002564C12	NORW-20220124	EPI_ISL_9489870	hCoV-19/England/ARCH-002564C12/2022	ERS11598119	ERZ8434539
ARCH-002564C2	NORW-20220124	EPI_ISL_9489872	hCoV-19/England/ARCH-002564C2/2022	ERS11596838	ERZ8413521
ARCH-002564C3	NORW-20220124	EPI_ISL_9489875	hCoV-19/England/ARCH-002564C3/2022	ERS11586318	ERZ8455244
ARCH-002564C4	NORW-20220124	EPI_ISL_9489877	hCoV-19/England/ARCH-002564C4/2022	ERS12214875	ERZ11431150
ARCH-002564C8	NORW-20220124	EPI_ISL_9489880	hCoV-19/England/ARCH-002564C8/2022	ERS11603134	ERZ8410676
ARCH-002564D1	NORW-20220124	EPI_ISL_9489883	hCoV-19/England/ARCH-002564D1/2022	ERS11603106	ERZ8428806
ARCH-002564D7	NORW-20220124	EPI_ISL_9489885	hCoV-19/England/ARCH-002564D7/2022	ERS11611456	ERZ8413656
ARCH-002564D9	NORW-20220124	EPI_ISL_9489887	hCoV-19/England/ARCH-002564D9/2022	ERS12213832	ERZ11436282
ARCH-002564E1	NORW-20220124	EPI_ISL_9489890	hCoV-19/England/ARCH-002564E1/2022	ERS12212059	ERZ11438522
ARCH-002564E2	NORW-20220124	EPI_ISL_9489893	hCoV-19/England/ARCH-002564E2/2022	ERS12227989	ERZ11448352
ARCH-002564E4	NORW-20220124	EPI_ISL_9489896	hCoV-19/England/ARCH-002564E4/2022	ERS11613563	ERZ8421158
ARCH-002564E5	NORW-20220124	EPI_ISL_9489899	hCoV-19/England/ARCH-002564E5/2022	ERS11604149	ERZ8389734
ARCH-002564E8	NORW-20220124	EPI_ISL_9489901	hCoV-19/England/ARCH-002564E8/2022	ERS12226894	ERZ11444272
ARCH-002564E9	NORW-20220124	EPI_ISL_9489903	hCoV-19/England/ARCH-002564E9/2022	ERS11613626	ERZ11427540
ARCH-002564F12	NORW-20220124	EPI_ISL_9489906	hCoV-19/England/ARCH-002564F12/2022	ERS11595075	ERZ8406398
ARCH-002564F2	NORW-20220124	EPI_ISL_9489909	hCoV-19/England/ARCH-002564F2/2022	ERS12216166	ERZ11430721
ARCH-002564F9	NORW-20220124	EPI_ISL_9489912	hCoV-19/England/ARCH-002564F9/2022	ERS11610699	ERZ8406428
ARCH-002564G10	NORW-20220124	EPI_ISL_9489915	hCoV-19/England/ARCH-002564G10/2022	ERS11606737	ERZ8461944
ARCH-002564G2	NORW-20220124	EPI_ISL_9489918	hCoV-19/England/ARCH-002564G2/2022	ERS11589507	ERZ8407509
ARCH-002564H1	NORW-20220124	EPI_ISL_9489921	hCoV-19/England/ARCH-002564H1/2022	ERS12227681	ERZ11448164
ARCH-002564H11	NORW-20220124	EPI_ISL_9489924	hCoV-19/England/ARCH-002564H11/2022	ERS11571700
ARCH-002564H6	NORW-20220124	EPI_ISL_9489925	hCoV-19/England/ARCH-002564H6/2022	ERS12219672	ERZ11435069
ARCH-002564H7	NORW-20220124	EPI_ISL_9489928	hCoV-19/England/ARCH-002564H7/2022	ERS11600274	ERZ8436348
ARCH-002564H8	NORW-20220124	EPI_ISL_9489931	hCoV-19/England/ARCH-002564H8/2022	ERS11583937
ARCH-002564H9	NORW-20220124	EPI_ISL_9489934	hCoV-19/England/ARCH-002564H9/2022	ERS12211090	ERZ11427600
ARCH-002566A10	NORW-20220124	EPI_ISL_9489941	hCoV-19/England/ARCH-002566A10/2022	ERS11608625	ERZ8439167
ARCH-002566A11	NORW-20220124	EPI_ISL_9489946	hCoV-19/England/ARCH-002566A11/2022	ERS12211493	ERZ11426497
ARCH-002566A2	NORW-20220124	EPI_ISL_9489949	hCoV-19/England/ARCH-002566A2/2022	ERS11584680	ERZ8405677
ARCH-002566A4	NORW-20220124	EPI_ISL_9489951	hCoV-19/England/ARCH-002566A4/2022	ERS11612738	ERZ8442447
ARCH-002566A7	NORW-20220124	EPI_ISL_9489953	hCoV-19/England/ARCH-002566A7/2022	ERS11598036	ERZ8432468
ARCH-002566B1	NORW-20220124	EPI_ISL_9489956	hCoV-19/England/ARCH-002566B1/2022	ERS11616341	ERZ8425177
ARCH-002566B11	NORW-20220124	EPI_ISL_9489959	hCoV-19/England/ARCH-002566B11/2022	ERS12212289	ERZ11434597
ARCH-002566B7	NORW-20220124	EPI_ISL_9489962	hCoV-19/England/ARCH-002566B7/2022	ERS12206761	ERZ11435325
ARCH-002566C1	NORW-20220124	EPI_ISL_9489964	hCoV-19/England/ARCH-002566C1/2022	ERS11586623	ERZ8464093
ARCH-002566C10	NORW-20220124	EPI_ISL_9489967	hCoV-19/England/ARCH-002566C10/2022	ERS11614551	ERZ8458416
ARCH-002566C2	NORW-20220124	EPI_ISL_9489969	hCoV-19/England/ARCH-002566C2/2022	ERS12221740	ERZ11435939
ARCH-002566C5	NORW-20220124	EPI_ISL_9489973	hCoV-19/England/ARCH-002566C5/2022	ERS11589109	ERZ8460045
ARCH-002566C6	NORW-20220124	EPI_ISL_9489975	hCoV-19/England/ARCH-002566C6/2022	ERS12222534	ERZ11441496
ARCH-002566D11	NORW-20220124	EPI_ISL_9489977	hCoV-19/England/ARCH-002566D11/2022	ERS11608353	ERZ8441259
ARCH-002566D12	NORW-20220124	EPI_ISL_9489980	hCoV-19/England/ARCH-002566D12/2022	ERS11587173	ERZ8415825
ARCH-002566D4	NORW-20220124	EPI_ISL_9489983	hCoV-19/England/ARCH-002566D4/2022	ERS11605555	ERZ8421580
ARCH-002566D9	NORW-20220124	EPI_ISL_9489986	hCoV-19/England/ARCH-002566D9/2022	ERS12219375	ERZ11432793
ARCH-002566E4	NORW-20220124	EPI_ISL_9489989	hCoV-19/England/ARCH-002566E4/2022	ERS12226269	ERZ11447386
ARCH-002566E7	NORW-20220124	EPI_ISL_9489992	hCoV-19/England/ARCH-002566E7/2022	ERS12225748	ERZ11447071
ARCH-002566E9	NORW-20220124	EPI_ISL_9489994	hCoV-19/England/ARCH-002566E9/2022	ERS11604795	ERZ8421836
ARCH-002566F1	NORW-20220124	EPI_ISL_9489996	hCoV-19/England/ARCH-002566F1/2022	ERS12222854	ERZ11445209
ARCH-002566F10	NORW-20220124	EPI_ISL_9489999	hCoV-19/England/ARCH-002566F10/2022	ERS11603538	ERZ11443213
ARCH-002566F2	NORW-20220124	EPI_ISL_9490002	hCoV-19/England/ARCH-002566F2/2022	ERS12224370	ERZ11443855
ARCH-002566F6	NORW-20220124	EPI_ISL_9490004	hCoV-19/England/ARCH-002566F6/2022	ERS11599176	ERZ8427285
ARCH-002566F9	NORW-20220124	EPI_ISL_9490006	hCoV-19/England/ARCH-002566F9/2022	ERS11567893
ARCH-002566G2	NORW-20220124	EPI_ISL_9490009	hCoV-19/England/ARCH-002566G2/2022	ERS11605953	ERZ8443923
ARCH-002566G4	NORW-20220124	EPI_ISL_9490012	hCoV-19/England/ARCH-002566G4/2022	ERS11593011	ERZ8448524
ARCH-002566G5	NORW-20220124	EPI_ISL_9490015	hCoV-19/England/ARCH-002566G5/2022	ERS11595997	ERZ8450019
ARCH-002566G6	NORW-20220124	EPI_ISL_9490018	hCoV-19/England/ARCH-002566G6/2022	ERS12221748	ERZ11439709
ARCH-002566G8	NORW-20220124	EPI_ISL_9490021	hCoV-19/England/ARCH-002566G8/2022	ERS12216800	ERZ11441655
ARCH-002566G9	NORW-20220124	EPI_ISL_9490024	hCoV-19/England/ARCH-002566G9/2022	ERS12220304	ERZ11435262
ARCH-002566H2	NORW-20220124	EPI_ISL_9490027	hCoV-19/England/ARCH-002566H2/2022	ERS11612754	ERZ8416237
ARCH-002566H7	NORW-20220124	EPI_ISL_9490030	hCoV-19/England/ARCH-002566H7/2022	ERS12222448	ERZ11436902
ARCH-002566H8	NORW-20220124	EPI_ISL_9490032	hCoV-19/England/ARCH-002566H8/2022	ERS12218615	ERZ11432755
ARCH-002566H9	NORW-20220124	EPI_ISL_9490034	hCoV-19/England/ARCH-002566H9/2022	ERS11603592	ERZ8452923
ARCH-002601A3	NORW-20220124	EPI_ISL_9490037	hCoV-19/England/ARCH-002601A3/2022	ERS11594468	ERZ8446508
ARCH-002601A8	NORW-20220124	EPI_ISL_9490040	hCoV-19/England/ARCH-002601A8/2022	ERS12227946	ERZ11448324
ARCH-002601A9	NORW-20220124	EPI_ISL_9490042	hCoV-19/England/ARCH-002601A9/2022	ERS11571252	ERZ8431200
ARCH-002601B2	NORW-20220124	EPI_ISL_9490044	hCoV-19/England/ARCH-002601B2/2022	ERS11568597	ERZ8417390
ARCH-002601B3	NORW-20220124	EPI_ISL_9490047	hCoV-19/England/ARCH-002601B3/2022	ERS12224969	ERZ11444667
ARCH-002601B4	NORW-20220124	EPI_ISL_9490050	hCoV-19/England/ARCH-002601B4/2022	ERS11595179	ERZ8423206
ARCH-002601C11	NORW-20220124	EPI_ISL_9490053	hCoV-19/England/ARCH-002601C11/2022	ERS11575769	ERZ8439175
ARCH-002601C3	NORW-20220124	EPI_ISL_9490056	hCoV-19/England/ARCH-002601C3/2022	ERS12211993	ERZ11429046
ARCH-002601C7	NORW-20220124	EPI_ISL_9490059	hCoV-19/England/ARCH-002601C7/2022	ERS11586578	ERZ8420695
ARCH-002601C8	NORW-20220124	EPI_ISL_9490060	hCoV-19/England/ARCH-002601C8/2022	ERS11573263
ARCH-002601D2	NORW-20220124	EPI_ISL_9490063	hCoV-19/England/ARCH-002601D2/2022	ERS11581328	ERZ8429757
ARCH-002601D3	NORW-20220124	EPI_ISL_9490066	hCoV-19/England/ARCH-002601D3/2022	ERS12215383	ERZ11431973
ARCH-002601D8	NORW-20220124	EPI_ISL_9490069	hCoV-19/England/ARCH-002601D8/2022	ERS12227933	ERZ11446138
ARCH-002601E1	NORW-20220124	EPI_ISL_9490070	hCoV-19/England/ARCH-002601E1/2022	ERS11578118
ARCH-002601E11	NORW-20220124	EPI_ISL_9490073	hCoV-19/England/ARCH-002601E11/2022	ERS11604287	ERZ8442418
ARCH-002601E2	NORW-20220124	EPI_ISL_9490076	hCoV-19/England/ARCH-002601E2/2022	ERS11568281
ARCH-002601E3	NORW-20220124	EPI_ISL_9490079	hCoV-19/England/ARCH-002601E3/2022	ERS11569199	ERZ8401236
ARCH-002601E4	NORW-20220124	EPI_ISL_9490082	hCoV-19/England/ARCH-002601E4/2022	ERS11586862	ERZ8457369
ARCH-002601E9	NORW-20220124	EPI_ISL_9490084	hCoV-19/England/ARCH-002601E9/2022	ERS12215490	ERZ11435055
ARCH-002601F10	NORW-20220124	EPI_ISL_9490087	hCoV-19/England/ARCH-002601F10/2022	ERS11611064	ERZ8411818
ARCH-002601F2	NORW-20220124	EPI_ISL_9490090	hCoV-19/England/ARCH-002601F2/2022	ERS11586118	ERZ8418027
ARCH-002601G1	NORW-20220124	EPI_ISL_9490093	hCoV-19/England/ARCH-002601G1/2022	ERS11576750
ARCH-002601G10	NORW-20220124	EPI_ISL_9490096	hCoV-19/England/ARCH-002601G10/2022	ERS11572305
ARCH-002601G3	NORW-20220124	EPI_ISL_9490099	hCoV-19/England/ARCH-002601G3/2022	ERS11582345	ERZ8436229
ARCH-002601G8	NORW-20220124	EPI_ISL_9490102	hCoV-19/England/ARCH-002601G8/2022	ERS11595929	ERZ8424005
ARCH-002601H1	NORW-20220124	EPI_ISL_9490105	hCoV-19/England/ARCH-002601H1/2022	ERS11578296	ERZ8425338
ARCH-002601H10	NORW-20220124	EPI_ISL_9490108	hCoV-19/England/ARCH-002601H10/2022	ERS11587251	ERZ8465901
ARCH-002601H2	NORW-20220124	EPI_ISL_9490111	hCoV-19/England/ARCH-002601H2/2022	ERS11586304	ERZ8420791
ARCH-002601H3	NORW-20220124	EPI_ISL_9490114	hCoV-19/England/ARCH-002601H3/2022	ERS11580087	ERZ8462860
ARCH-002601H6	NORW-20220124	EPI_ISL_9490117	hCoV-19/England/ARCH-002601H6/2022	ERS12213528	ERZ11430144
ARCH-002488A1	NORW-20220127	EPI_ISL_9584975	hCoV-19/England/ARCH-002488A1/2022	ERS11604345	ERZ8449443
ARCH-002488A5	NORW-20220127	EPI_ISL_9584978	hCoV-19/England/ARCH-002488A5/2022	ERS11572459
ARCH-002488B1	NORW-20220127	EPI_ISL_9584981	hCoV-19/England/ARCH-002488B1/2022	ERS11565866
ARCH-002488B3	NORW-20220127	EPI_ISL_9584984	hCoV-19/England/ARCH-002488B3/2022	ERS12226550	ERZ11438211
ARCH-002488B4	NORW-20220127	EPI_ISL_9584986	hCoV-19/England/ARCH-002488B4/2022	ERS12212576	ERZ11430690
ARCH-002488B5	NORW-20220127	EPI_ISL_9584989	hCoV-19/England/ARCH-002488B5/2022	ERS11582229	ERZ8430096
ARCH-002488C1	NORW-20220127	EPI_ISL_9584996	hCoV-19/England/ARCH-002488C1/2022	ERS11616328	ERZ8423717
ARCH-002488C2	NORW-20220127	EPI_ISL_9584998	hCoV-19/England/ARCH-002488C2/2022	ERS11596704	ERZ8460363
ARCH-002488C4	NORW-20220127	EPI_ISL_9584999	hCoV-19/England/ARCH-002488C4/2022	ERS12209859	ERZ11428858
ARCH-002488C5	NORW-20220127	EPI_ISL_9585000	hCoV-19/England/ARCH-002488C5/2022	ERS11595124	ERZ8405351
ARCH-002488D1	NORW-20220127	EPI_ISL_9585003	hCoV-19/England/ARCH-002488D1/2022	ERS11606756	ERZ8430701
ARCH-002488D3	NORW-20220127	EPI_ISL_9585006	hCoV-19/England/ARCH-002488D3/2022	ERS12211127	ERZ11431323
ARCH-002488E1	NORW-20220127	EPI_ISL_9585009	hCoV-19/England/ARCH-002488E1/2022	ERS12225477	ERZ11446873
ARCH-002488E4	NORW-20220127	EPI_ISL_9585012	hCoV-19/England/ARCH-002488E4/2022	ERS12208845	ERZ11433747
ARCH-002488F1	NORW-20220127	EPI_ISL_9585015	hCoV-19/England/ARCH-002488F1/2022	ERS12219946	ERZ11441537
ARCH-002488F4	NORW-20220127	EPI_ISL_9585018	hCoV-19/England/ARCH-002488F4/2022	ERS11610727	ERZ8456544
ARCH-002488G1	NORW-20220127	EPI_ISL_9585022	hCoV-19/England/ARCH-002488G1/2022	ERS11585765
ARCH-002488G2	NORW-20220127	EPI_ISL_9585025	hCoV-19/England/ARCH-002488G2/2022	ERS11615918	ERZ8427389
ARCH-002488G3	NORW-20220127	EPI_ISL_9585028	hCoV-19/England/ARCH-002488G3/2022	ERS11571163
ARCH-002488G4	NORW-20220127	EPI_ISL_9585031	hCoV-19/England/ARCH-002488G4/2022	ERS11611180	ERZ8453982
ARCH-002488H2	NORW-20220127	EPI_ISL_9585034	hCoV-19/England/ARCH-002488H2/2022	ERS11611002	ERZ8408312
ARCH-002488H3	NORW-20220127	EPI_ISL_9585037	hCoV-19/England/ARCH-002488H3/2022	ERS11605934	ERZ8406037
ARCH-002488H4	NORW-20220127	EPI_ISL_9585041	hCoV-19/England/ARCH-002488H4/2022	ERS11591757	ERZ8435857
ARCH-002548A1	NORW-20220127	EPI_ISL_9585043	hCoV-19/England/ARCH-002548A1/2022	ERS11595012	ERZ8393641
ARCH-002548A10	NORW-20220127	EPI_ISL_9585047	hCoV-19/England/ARCH-002548A10/2022	ERS11574227	ERZ8464064
ARCH-002548A2	NORW-20220127	EPI_ISL_9585050	hCoV-19/England/ARCH-002548A2/2022	ERS11596359	ERZ8439969
ARCH-002548A5	NORW-20220127	EPI_ISL_9585052	hCoV-19/England/ARCH-002548A5/2022	ERS11576531	ERZ11447967
ARCH-002548A8	NORW-20220127	EPI_ISL_9585053	hCoV-19/England/ARCH-002548A8/2022	ERS12225044	ERZ11443611
ARCH-002548A9	NORW-20220127	EPI_ISL_9585054	hCoV-19/England/ARCH-002548A9/2022	ERS11597856	ERZ8435904
ARCH-002548B1	NORW-20220127	EPI_ISL_9585055	hCoV-19/England/ARCH-002548B1/2022	ERS12228871	ERZ11447132
ARCH-002548B10	NORW-20220127	EPI_ISL_9585056	hCoV-19/England/ARCH-002548B10/2022	ERS11610187	ERZ8440316
ARCH-002548B11	NORW-20220127	EPI_ISL_9585057	hCoV-19/England/ARCH-002548B11/2022	ERS11595653	ERZ8449167
ARCH-002548B12	NORW-20220127	EPI_ISL_9585059	hCoV-19/England/ARCH-002548B12/2022	ERS11588579
ARCH-002548B3	NORW-20220127	EPI_ISL_9585060	hCoV-19/England/ARCH-002548B3/2022	ERS11589258	ERZ8416528
ARCH-002548B5	NORW-20220127	EPI_ISL_9585066	hCoV-19/England/ARCH-002548B5/2022	ERS12221543	ERZ11440743
ARCH-002548B6	NORW-20220127	EPI_ISL_9585069	hCoV-19/England/ARCH-002548B6/2022	ERS11599943	ERZ8398907
ARCH-002548B7	NORW-20220127	EPI_ISL_9585072	hCoV-19/England/ARCH-002548B7/2022	ERS12208422	ERZ11428026
ARCH-002548B8	NORW-20220127	EPI_ISL_9585075	hCoV-19/England/ARCH-002548B8/2022	ERS11573666	ERZ8408868
ARCH-002548B9	NORW-20220127	EPI_ISL_9585078	hCoV-19/England/ARCH-002548B9/2022	ERS11602922	ERZ8417706
ARCH-002548C10	NORW-20220127	EPI_ISL_9585081	hCoV-19/England/ARCH-002548C10/2022	ERS11578632	ERZ8459699
ARCH-002548C11	NORW-20220127	EPI_ISL_9585084	hCoV-19/England/ARCH-002548C11/2022	ERS11596357	ERZ8458689
ARCH-002548C12	NORW-20220127	EPI_ISL_9585088	hCoV-19/England/ARCH-002548C12/2022	ERS12212943	ERZ11427997
ARCH-002548C2	NORW-20220127	EPI_ISL_9585091	hCoV-19/England/ARCH-002548C2/2022	ERS11602627	ERZ8423205
ARCH-002548C4	NORW-20220127	EPI_ISL_9585094	hCoV-19/England/ARCH-002548C4/2022	ERS11594084	ERZ8438283
ARCH-002548C7	NORW-20220127	EPI_ISL_9585097	hCoV-19/England/ARCH-002548C7/2022	ERS11572053	ERZ8419552
ARCH-002548C8	NORW-20220127	EPI_ISL_9585100	hCoV-19/England/ARCH-002548C8/2022	ERS12224714	ERZ11435768
ARCH-002548C9	NORW-20220127	EPI_ISL_9585103	hCoV-19/England/ARCH-002548C9/2022	ERS12208866	ERZ11428013
ARCH-002548D1	NORW-20220127	EPI_ISL_9585106	hCoV-19/England/ARCH-002548D1/2022	ERS11582979
ARCH-002548D10	NORW-20220127	EPI_ISL_9585109	hCoV-19/England/ARCH-002548D10/2022	ERS11579247	ERZ11446968
ARCH-002548D11	NORW-20220127	EPI_ISL_9585112	hCoV-19/England/ARCH-002548D11/2022	ERS11585155	ERZ8463251
ARCH-002548D12	NORW-20220127	EPI_ISL_9585115	hCoV-19/England/ARCH-002548D12/2022	ERS12223102	ERZ11440254
ARCH-002548D2	NORW-20220127	EPI_ISL_9585118	hCoV-19/England/ARCH-002548D2/2022	ERS11604649	ERZ8427435
ARCH-002548D4	NORW-20220127	EPI_ISL_9585127	hCoV-19/England/ARCH-002548D4/2022	ERS11611181	ERZ8431823
ARCH-002548D6	NORW-20220127	EPI_ISL_9585130	hCoV-19/England/ARCH-002548D6/2022	ERS11582978	ERZ8408625
ARCH-002548D7	NORW-20220127	EPI_ISL_9585133	hCoV-19/England/ARCH-002548D7/2022	ERS11585748	ERZ8440138
ARCH-002548D8	NORW-20220127	EPI_ISL_9585136	hCoV-19/England/ARCH-002548D8/2022	ERS12215374	ERZ11436780
ARCH-002548D9	NORW-20220127	EPI_ISL_9585139	hCoV-19/England/ARCH-002548D9/2022	ERS11584096	ERZ8445691
ARCH-002548E1	NORW-20220127	EPI_ISL_9585141	hCoV-19/England/ARCH-002548E1/2022	ERS12208907	ERZ11427467
ARCH-002548E10	NORW-20220127	EPI_ISL_9585143	hCoV-19/England/ARCH-002548E10/2022	ERS12219437	ERZ11430108
ARCH-002548E12	NORW-20220127	EPI_ISL_9585145	hCoV-19/England/ARCH-002548E12/2022	ERS11576572	ERZ8443999
ARCH-002548E2	NORW-20220127	EPI_ISL_9585148	hCoV-19/England/ARCH-002548E2/2022	ERS12218950	ERZ11432452
ARCH-002548E3	NORW-20220127	EPI_ISL_9585149	hCoV-19/England/ARCH-002548E3/2022	ERS12218911	ERZ11442939
ARCH-002548E4	NORW-20220127	EPI_ISL_9585150	hCoV-19/England/ARCH-002548E4/2022	ERS11606233	ERZ8456301
ARCH-002548E5	NORW-20220127	EPI_ISL_9585151	hCoV-19/England/ARCH-002548E5/2022	ERS11590420	ERZ8464366
ARCH-002548E6	NORW-20220127	EPI_ISL_9585154	hCoV-19/England/ARCH-002548E6/2022	ERS11605455	ERZ8461469
ARCH-002548E7	NORW-20220127	EPI_ISL_9585157	hCoV-19/England/ARCH-002548E7/2022	ERS12216116	ERZ11436017
ARCH-002548E8	NORW-20220127	EPI_ISL_9585160	hCoV-19/England/ARCH-002548E8/2022	ERS11576710	ERZ8410241
ARCH-002548F1	NORW-20220127	EPI_ISL_9585163	hCoV-19/England/ARCH-002548F1/2022	ERS12215339	ERZ11440848
ARCH-002548F10	NORW-20220127	EPI_ISL_9585166	hCoV-19/England/ARCH-002548F10/2022	ERS11569334	ERZ8461080
ARCH-002548F11	NORW-20220127	EPI_ISL_9585169	hCoV-19/England/ARCH-002548F11/2022	ERS11592421	ERZ8437023
ARCH-002548F12	NORW-20220127	EPI_ISL_9585172	hCoV-19/England/ARCH-002548F12/2022	ERS12228199	ERZ11448405
ARCH-002548F2	NORW-20220127	EPI_ISL_9585175	hCoV-19/England/ARCH-002548F2/2022	ERS11578728	ERZ8425376
ARCH-002548F3	NORW-20220127	EPI_ISL_9585178	hCoV-19/England/ARCH-002548F3/2022	ERS11581624	ERZ8447934
ARCH-002548F4	NORW-20220127	EPI_ISL_9585179	hCoV-19/England/ARCH-002548F4/2022	ERS12225831	ERZ11446436
ARCH-002548F5	NORW-20220127	EPI_ISL_9585180	hCoV-19/England/ARCH-002548F5/2022	ERS11584165	ERZ8435238
ARCH-002548F6	NORW-20220127	EPI_ISL_9585181	hCoV-19/England/ARCH-002548F6/2022	ERS12220377	ERZ11441041
ARCH-002548F7	NORW-20220127	EPI_ISL_9585182	hCoV-19/England/ARCH-002548F7/2022	ERS11594076	ERZ8427006
ARCH-002548F8	NORW-20220127	EPI_ISL_9585184	hCoV-19/England/ARCH-002548F8/2022	ERS11595714	ERZ8455258
ARCH-002548F9	NORW-20220127	EPI_ISL_9585185	hCoV-19/England/ARCH-002548F9/2022	ERS11592029	ERZ8426821
ARCH-002548G10	NORW-20220127	EPI_ISL_9585186	hCoV-19/England/ARCH-002548G10/2022	ERS12225510	ERZ11437255
ARCH-002548G11	NORW-20220127	EPI_ISL_9585187	hCoV-19/England/ARCH-002548G11/2022	ERS11615749	ERZ11435932
ARCH-002548G2	NORW-20220127	EPI_ISL_9585188	hCoV-19/England/ARCH-002548G2/2022	ERS11599839	ERZ8454911
ARCH-002548G3	NORW-20220127	EPI_ISL_9585191	hCoV-19/England/ARCH-002548G3/2022	ERS12218071	ERZ11442476
ARCH-002548G5	NORW-20220127	EPI_ISL_9585197	hCoV-19/England/ARCH-002548G5/2022	ERS12228201	ERZ11447989
ARCH-002548G6	NORW-20220127	EPI_ISL_9585200	hCoV-19/England/ARCH-002548G6/2022	ERS11595112	ERZ8435354
ARCH-002548H1	NORW-20220127	EPI_ISL_9585204	hCoV-19/England/ARCH-002548H1/2022	ERS11590616	ERZ8420015
ARCH-002548H10	NORW-20220127	EPI_ISL_9585206	hCoV-19/England/ARCH-002548H10/2022	ERS12215561	ERZ11433088
ARCH-002548H2	NORW-20220127	EPI_ISL_9585209	hCoV-19/England/ARCH-002548H2/2022	ERS12228837	ERZ11448590
ARCH-002548H3	NORW-20220127	EPI_ISL_9585210	hCoV-19/England/ARCH-002548H3/2022	ERS11577957	ERZ8459559
ARCH-002548H4	NORW-20220127	EPI_ISL_9585211	hCoV-19/England/ARCH-002548H4/2022	ERS11592723	ERZ8434106
ARCH-002548H6	NORW-20220127	EPI_ISL_9585212	hCoV-19/England/ARCH-002548H6/2022	ERS11613842	ERZ8430837
ARCH-002548H7	NORW-20220127	EPI_ISL_9585213	hCoV-19/England/ARCH-002548H7/2022	ERS11595933	ERZ8391918
ARCH-002548H9	NORW-20220127	EPI_ISL_9585220	hCoV-19/England/ARCH-002548H9/2022	ERS12208611	ERZ11426997
ARCH-002550A10	NORW-20220127	EPI_ISL_9585230	hCoV-19/England/ARCH-002550A10/2022	ERS12211628	ERZ11427418
ARCH-002550A2	NORW-20220127	EPI_ISL_9585233	hCoV-19/England/ARCH-002550A2/2022	ERS11591749	ERZ8409029
ARCH-002550A4	NORW-20220127	EPI_ISL_9585234	hCoV-19/England/ARCH-002550A4/2022	ERS11575746	ERZ8403866
ARCH-002550A6	NORW-20220127	EPI_ISL_9585235	hCoV-19/England/ARCH-002550A6/2022	ERS11571319
ARCH-002550A7	NORW-20220127	EPI_ISL_9585236	hCoV-19/England/ARCH-002550A7/2022	ERS12209047	ERZ11426009
ARCH-002550A9	NORW-20220127	EPI_ISL_9585237	hCoV-19/England/ARCH-002550A9/2022	ERS11601591	ERZ11445990
ARCH-002550B1	NORW-20220127	EPI_ISL_9585238	hCoV-19/England/ARCH-002550B1/2022	ERS11606980	ERZ8430217
ARCH-002550B3	NORW-20220127	EPI_ISL_9585240	hCoV-19/England/ARCH-002550B3/2022	ERS12217702	ERZ11429966
ARCH-002550B4	NORW-20220127	EPI_ISL_9585242	hCoV-19/England/ARCH-002550B4/2022	ERS12206899	ERZ11427840
ARCH-002550C10	NORW-20220127	EPI_ISL_9585245	hCoV-19/England/ARCH-002550C10/2022	ERS11573830	ERZ8452330
ARCH-002550C11	NORW-20220127	EPI_ISL_9585248	hCoV-19/England/ARCH-002550C11/2022	ERS11602154	ERZ8423718
ARCH-002550C2	NORW-20220127	EPI_ISL_9585250	hCoV-19/England/ARCH-002550C2/2022	ERS11611204	ERZ8411661
ARCH-002550C4	NORW-20220127	EPI_ISL_9585254	hCoV-19/England/ARCH-002550C4/2022	ERS12214473	ERZ11434326
ARCH-002550C5	NORW-20220127	EPI_ISL_9585257	hCoV-19/England/ARCH-002550C5/2022	ERS11600482	ERZ8427500
ARCH-002550C6	NORW-20220127	EPI_ISL_9585260	hCoV-19/England/ARCH-002550C6/2022	ERS11582375
ARCH-002550C7	NORW-20220127	EPI_ISL_9585263	hCoV-19/England/ARCH-002550C7/2022	ERS12219940	ERZ11437775
ARCH-002550D4	NORW-20220127	EPI_ISL_9585264	hCoV-19/England/ARCH-002550D4/2022	ERS11585201	ERZ8440428
ARCH-002550D5	NORW-20220127	EPI_ISL_9585268	hCoV-19/England/ARCH-002550D5/2022	ERS11600438	ERZ8401672
ARCH-002550D6	NORW-20220127	EPI_ISL_9585271	hCoV-19/England/ARCH-002550D6/2022	ERS11593957	ERZ8438305
ARCH-002550D7	NORW-20220127	EPI_ISL_9585274	hCoV-19/England/ARCH-002550D7/2022	ERS12219770	ERZ11436719
ARCH-002550D8	NORW-20220127	EPI_ISL_9585279	hCoV-19/England/ARCH-002550D8/2022	ERS12221348	ERZ11441429
ARCH-002550D9	NORW-20220127	EPI_ISL_9585282	hCoV-19/England/ARCH-002550D9/2022	ERS12209547	ERZ11426532
ARCH-002550E1	NORW-20220127	EPI_ISL_9585285	hCoV-19/England/ARCH-002550E1/2022	ERS12223533	ERZ11445657
ARCH-002550E10	NORW-20220127	EPI_ISL_9585288	hCoV-19/England/ARCH-002550E10/2022	ERS11613947	ERZ8419265
ARCH-002550E2	NORW-20220127	EPI_ISL_9585291	hCoV-19/England/ARCH-002550E2/2022	ERS11612190	ERZ8447430
ARCH-002550E5	NORW-20220127	EPI_ISL_9585294	hCoV-19/England/ARCH-002550E5/2022	ERS11592487	ERZ8435003
ARCH-002550E6	NORW-20220127	EPI_ISL_9585297	hCoV-19/England/ARCH-002550E6/2022	ERS11590328	ERZ8464302
ARCH-002550E7	NORW-20220127	EPI_ISL_9585300	hCoV-19/England/ARCH-002550E7/2022	ERS12209869	ERZ11429860
ARCH-002550E8	NORW-20220127	EPI_ISL_9585303	hCoV-19/England/ARCH-002550E8/2022	ERS11612746	ERZ8462101
ARCH-002550F10	NORW-20220127	EPI_ISL_9585306	hCoV-19/England/ARCH-002550F10/2022	ERS12212902	ERZ11433960
ARCH-002550F11	NORW-20220127	EPI_ISL_9585309	hCoV-19/England/ARCH-002550F11/2022	ERS11566077	ERZ8429926
ARCH-002550F3	NORW-20220127	EPI_ISL_9585312	hCoV-19/England/ARCH-002550F3/2022	ERS12215409	ERZ11439353
ARCH-002550F4	NORW-20220127	EPI_ISL_9585315	hCoV-19/England/ARCH-002550F4/2022	ERS11588899	ERZ8430692
ARCH-002550F7	NORW-20220127	EPI_ISL_9585318	hCoV-19/England/ARCH-002550F7/2022	ERS12226223	ERZ11443523
ARCH-002550G1	NORW-20220127	EPI_ISL_9585322	hCoV-19/England/ARCH-002550G1/2022	ERS12214072	ERZ11429948
ARCH-002550G10	NORW-20220127	EPI_ISL_9585324	hCoV-19/England/ARCH-002550G10/2022	ERS12222525	ERZ11436529
ARCH-002550G2	NORW-20220127	EPI_ISL_9585332	hCoV-19/England/ARCH-002550G2/2022	ERS12208111	ERZ11427150
ARCH-002550G4	NORW-20220127	EPI_ISL_9585335	hCoV-19/England/ARCH-002550G4/2022	ERS11567404
ARCH-002550G7	NORW-20220127	EPI_ISL_9585338	hCoV-19/England/ARCH-002550G7/2022	ERS12211431	ERZ11429162
ARCH-002550H1	NORW-20220127	EPI_ISL_9585341	hCoV-19/England/ARCH-002550H1/2022	ERS11592539	ERZ8459777
ARCH-002550H11	NORW-20220127	EPI_ISL_9585344	hCoV-19/England/ARCH-002550H11/2022	ERS11589211	ERZ8453670
ARCH-002550H2	NORW-20220127	EPI_ISL_9585347	hCoV-19/England/ARCH-002550H2/2022	ERS11597205	ERZ8433358
ARCH-002550H5	NORW-20220127	EPI_ISL_9585350	hCoV-19/England/ARCH-002550H5/2022	ERS11582673	ERZ8458222
ARCH-002550H7	NORW-20220127	EPI_ISL_9585353	hCoV-19/England/ARCH-002550H7/2022	ERS11580111	ERZ8412300
ARCH-002562A1	NORW-20220127	EPI_ISL_9585356	hCoV-19/England/ARCH-002562A1/2022	ERS11584370
ARCH-002562A10	NORW-20220127	EPI_ISL_9585359	hCoV-19/England/ARCH-002562A10/2022	ERS11579502	ERZ8417132
ARCH-002562A11	NORW-20220127	EPI_ISL_9585362	hCoV-19/England/ARCH-002562A11/2022	ERS11581169
ARCH-002562A2	NORW-20220127	EPI_ISL_9585365	hCoV-19/England/ARCH-002562A2/2022	ERS11590850	ERZ8407966
ARCH-002562A4	NORW-20220127	EPI_ISL_9585368	hCoV-19/England/ARCH-002562A4/2022	ERS12228336	ERZ11445540
ARCH-002562A5	NORW-20220127	EPI_ISL_9585371	hCoV-19/England/ARCH-002562A5/2022	ERS12220120	ERZ11442224
ARCH-002562A7	NORW-20220127	EPI_ISL_9585374	hCoV-19/England/ARCH-002562A7/2022	ERS11571806
ARCH-002562A9	NORW-20220127	EPI_ISL_9585377	hCoV-19/England/ARCH-002562A9/2022	ERS11594322	ERZ8387521
ARCH-002562B1	NORW-20220127	EPI_ISL_9585380	hCoV-19/England/ARCH-002562B1/2022	ERS11566836
ARCH-002562B11	NORW-20220127	EPI_ISL_9585384	hCoV-19/England/ARCH-002562B11/2022	ERS12225628	ERZ11446267
ARCH-002562B2	NORW-20220127	EPI_ISL_9585387	hCoV-19/England/ARCH-002562B2/2022	ERS11573718
ARCH-002562B4	NORW-20220127	EPI_ISL_9585389	hCoV-19/England/ARCH-002562B4/2022	ERS11574154
ARCH-002562B5	NORW-20220127	EPI_ISL_9585393	hCoV-19/England/ARCH-002562B5/2022	ERS12228886	ERZ11447632
ARCH-002562B7	NORW-20220127	EPI_ISL_9585396	hCoV-19/England/ARCH-002562B7/2022	ERS12208659	ERZ11436312
ARCH-002562B9	NORW-20220127	EPI_ISL_9585399	hCoV-19/England/ARCH-002562B9/2022	ERS12212447	ERZ11431851
ARCH-002562C1	NORW-20220127	EPI_ISL_9585402	hCoV-19/England/ARCH-002562C1/2022	ERS12209961	ERZ11426812
ARCH-002562C10	NORW-20220127	EPI_ISL_9585405	hCoV-19/England/ARCH-002562C10/2022	ERS11596967	ERZ8426165
ARCH-002562C11	NORW-20220127	EPI_ISL_9585408	hCoV-19/England/ARCH-002562C11/2022	ERS12219537	ERZ11437899
ARCH-002562C12	NORW-20220127	EPI_ISL_9585411	hCoV-19/England/ARCH-002562C12/2022	ERS11611383	ERZ8450806
ARCH-002562C2	NORW-20220127	EPI_ISL_9585415	hCoV-19/England/ARCH-002562C2/2022	ERS11572391
ARCH-002562C4	NORW-20220127	EPI_ISL_9585417	hCoV-19/England/ARCH-002562C4/2022	ERS11575561
ARCH-002562C5	NORW-20220127	EPI_ISL_9585420	hCoV-19/England/ARCH-002562C5/2022	ERS11588243	ERZ8400172
ARCH-002562C7	NORW-20220127	EPI_ISL_9585423	hCoV-19/England/ARCH-002562C7/2022	ERS12215055	ERZ11432765
ARCH-002562C8	NORW-20220127	EPI_ISL_9585426	hCoV-19/England/ARCH-002562C8/2022	ERS11595413	ERZ8446488
ARCH-002562C9	NORW-20220127	EPI_ISL_9585429	hCoV-19/England/ARCH-002562C9/2022	ERS11591251
ARCH-002562D1	NORW-20220127	EPI_ISL_9585432	hCoV-19/England/ARCH-002562D1/2022	ERS11598085	ERZ8432114
ARCH-002562D10	NORW-20220127	EPI_ISL_9585435	hCoV-19/England/ARCH-002562D10/2022	ERS12220908	ERZ11442718
ARCH-002562D11	NORW-20220127	EPI_ISL_9585438	hCoV-19/England/ARCH-002562D11/2022	ERS11597356	ERZ8451906
ARCH-002562D2	NORW-20220127	EPI_ISL_9585445	hCoV-19/England/ARCH-002562D2/2022	ERS11583917	ERZ8396967
ARCH-002562D4	NORW-20220127	EPI_ISL_9585447	hCoV-19/England/ARCH-002562D4/2022	ERS11570553
ARCH-002562D6	NORW-20220127	EPI_ISL_9585449	hCoV-19/England/ARCH-002562D6/2022	ERS12225625	ERZ11440212
ARCH-002562D7	NORW-20220127	EPI_ISL_9585452	hCoV-19/England/ARCH-002562D7/2022	ERS11599744	ERZ8446939
ARCH-002562D8	NORW-20220127	EPI_ISL_9585455	hCoV-19/England/ARCH-002562D8/2022	ERS11576659
ARCH-002562D9	NORW-20220127	EPI_ISL_9585458	hCoV-19/England/ARCH-002562D9/2022	ERS11582295	ERZ8411751
ARCH-002562E1	NORW-20220127	EPI_ISL_9585461	hCoV-19/England/ARCH-002562E1/2022	ERS11614864	ERZ8422217
ARCH-002562E10	NORW-20220127	EPI_ISL_9585464	hCoV-19/England/ARCH-002562E10/2022	ERS12214836	ERZ11431305
ARCH-002562E11	NORW-20220127	EPI_ISL_9585467	hCoV-19/England/ARCH-002562E11/2022	ERS11592535	ERZ8423163
ARCH-002562E3	NORW-20220127	EPI_ISL_9585471	hCoV-19/England/ARCH-002562E3/2022	ERS11614397	ERZ8409880
ARCH-002562E4	NORW-20220127	EPI_ISL_9585472	hCoV-19/England/ARCH-002562E4/2022	ERS12218199	ERZ11431750
ARCH-002562E6	NORW-20220127	EPI_ISL_9585474	hCoV-19/England/ARCH-002562E6/2022	ERS11592812
ARCH-002562E9	NORW-20220127	EPI_ISL_9585477	hCoV-19/England/ARCH-002562E9/2022	ERS12223131	ERZ11438982
ARCH-002562F1	NORW-20220127	EPI_ISL_9585478	hCoV-19/England/ARCH-002562F1/2022	ERS11599750	ERZ8419295
ARCH-002562F10	NORW-20220127	EPI_ISL_9585482	hCoV-19/England/ARCH-002562F10/2022	ERS12228227	ERZ11441469
ARCH-002562F11	NORW-20220127	EPI_ISL_9585485	hCoV-19/England/ARCH-002562F11/2022	ERS11565392
ARCH-002562F2	NORW-20220127	EPI_ISL_9585488	hCoV-19/England/ARCH-002562F2/2022	ERS11609879	ERZ8407866
ARCH-002562F3	NORW-20220127	EPI_ISL_9585491	hCoV-19/England/ARCH-002562F3/2022	ERS12227962	ERZ11447551
ARCH-002562F4	NORW-20220127	EPI_ISL_9585494	hCoV-19/England/ARCH-002562F4/2022	ERS12210169	ERZ11432365
ARCH-002562F5	NORW-20220127	EPI_ISL_9585497	hCoV-19/England/ARCH-002562F5/2022	ERS11570865
ARCH-002562F6	NORW-20220127	EPI_ISL_9585500	hCoV-19/England/ARCH-002562F6/2022	ERS11599801	ERZ8435211
ARCH-002562F7	NORW-20220127	EPI_ISL_9585503	hCoV-19/England/ARCH-002562F7/2022	ERS11596771	ERZ8454576
ARCH-002562F9	NORW-20220127	EPI_ISL_9585506	hCoV-19/England/ARCH-002562F9/2022	ERS11571741
ARCH-002562G10	NORW-20220127	EPI_ISL_9585509	hCoV-19/England/ARCH-002562G10/2022	ERS11593551
ARCH-002562G2	NORW-20220127	EPI_ISL_9585519	hCoV-19/England/ARCH-002562G2/2022	ERS11592763	ERZ8423513
ARCH-002562G4	NORW-20220127	EPI_ISL_9585521	hCoV-19/England/ARCH-002562G4/2022	ERS11577176	ERZ8440416
ARCH-002562G5	NORW-20220127	EPI_ISL_9585524	hCoV-19/England/ARCH-002562G5/2022	ERS12209831	ERZ11437093
ARCH-002562G7	NORW-20220127	EPI_ISL_9585527	hCoV-19/England/ARCH-002562G7/2022	ERS11613643	ERZ8436847
ARCH-002562G9	NORW-20220127	EPI_ISL_9585530	hCoV-19/England/ARCH-002562G9/2022	ERS12223022	ERZ11440349
ARCH-002562H1	NORW-20220127	EPI_ISL_9585533	hCoV-19/England/ARCH-002562H1/2022	ERS12206778	ERZ11428838
ARCH-002562H10	NORW-20220127	EPI_ISL_9585536	hCoV-19/England/ARCH-002562H10/2022	ERS12211482	ERZ11431139
ARCH-002562H11	NORW-20220127	EPI_ISL_9585539	hCoV-19/England/ARCH-002562H11/2022	ERS11603714	ERZ8453093
ARCH-002562H3	NORW-20220127	EPI_ISL_9585542	hCoV-19/England/ARCH-002562H3/2022	ERS11588031	ERZ8427141
ARCH-002562H4	NORW-20220127	EPI_ISL_9585545	hCoV-19/England/ARCH-002562H4/2022	ERS12218504	ERZ11441034
ARCH-002562H5	NORW-20220127	EPI_ISL_9585548	hCoV-19/England/ARCH-002562H5/2022	ERS11605838	ERZ8435318
ARCH-002562H8	NORW-20220127	EPI_ISL_9585551	hCoV-19/England/ARCH-002562H8/2022	ERS11602035	ERZ8453230
ARCH-002562H9	NORW-20220127	EPI_ISL_9585554	hCoV-19/England/ARCH-002562H9/2022	ERS12225194	ERZ11442177
ARCH-002640A10	NORW-20220128	EPI_ISL_9601433	hCoV-19/England/ARCH-002640A10/2022	ERS11586727	ERZ8400347
ARCH-002640A11	NORW-20220128	EPI_ISL_9601439	hCoV-19/England/ARCH-002640A11/2022	ERS12215588	ERZ11429874
ARCH-002640A2	NORW-20220128	EPI_ISL_9601445	hCoV-19/England/ARCH-002640A2/2022	ERS11570229	ERZ8417807
ARCH-002640A4	NORW-20220128	EPI_ISL_9601454	hCoV-19/England/ARCH-002640A4/2022	ERS11602525	ERZ8426852
ARCH-002640A5	NORW-20220128	EPI_ISL_9601456	hCoV-19/England/ARCH-002640A5/2022	ERS11597557	ERZ8440215
ARCH-002640A7	NORW-20220128	EPI_ISL_9601462	hCoV-19/England/ARCH-002640A7/2022	ERS11613687	ERZ8441971
ARCH-002640A8	NORW-20220128	EPI_ISL_9601468	hCoV-19/England/ARCH-002640A8/2022	ERS12210475	ERZ11426229
ARCH-002640B1	NORW-20220128	EPI_ISL_9601474	hCoV-19/England/ARCH-002640B1/2022	ERS11590657	ERZ8404696
ARCH-002640B4	NORW-20220128	EPI_ISL_9601478	hCoV-19/England/ARCH-002640B4/2022	ERS11574223
ARCH-002640B5	NORW-20220128	EPI_ISL_9601483	hCoV-19/England/ARCH-002640B5/2022	ERS11594057	ERZ8427337
ARCH-002640B6	NORW-20220128	EPI_ISL_9601489	hCoV-19/England/ARCH-002640B6/2022	ERS11589770
ARCH-002640B8	NORW-20220128	EPI_ISL_9601491	hCoV-19/England/ARCH-002640B8/2022	ERS11607984	ERZ8414952
ARCH-002640C1	NORW-20220128	EPI_ISL_9601495	hCoV-19/England/ARCH-002640C1/2022	ERS11565506
ARCH-002640C11	NORW-20220128	EPI_ISL_9601499	hCoV-19/England/ARCH-002640C11/2022	ERS11586988	ERZ8426760
ARCH-002640C12	NORW-20220128	EPI_ISL_9601505	hCoV-19/England/ARCH-002640C12/2022	ERS11615712	ERZ8396016
ARCH-002640C2	NORW-20220128	EPI_ISL_9601508	hCoV-19/England/ARCH-002640C2/2022	ERS11586883	ERZ8419234
ARCH-002640C4	NORW-20220128	EPI_ISL_9601512	hCoV-19/England/ARCH-002640C4/2022	ERS11574459	ERZ8428411
ARCH-002640C6	NORW-20220128	EPI_ISL_9601517	hCoV-19/England/ARCH-002640C6/2022	ERS11589190	ERZ8439847
ARCH-002640C9	NORW-20220128	EPI_ISL_9601521	hCoV-19/England/ARCH-002640C9/2022	ERS11616213	ERZ8446683
ARCH-002640D10	NORW-20220128	EPI_ISL_9601525	hCoV-19/England/ARCH-002640D10/2022	ERS11611555	ERZ8453104
ARCH-002640D11	NORW-20220128	EPI_ISL_9601530	hCoV-19/England/ARCH-002640D11/2022	ERS12209785	ERZ11429843
ARCH-002640D2	NORW-20220128	EPI_ISL_9601534	hCoV-19/England/ARCH-002640D2/2022	ERS12226881	ERZ11447722
ARCH-002640D3	NORW-20220128	EPI_ISL_9601539	hCoV-19/England/ARCH-002640D3/2022	ERS11591560	ERZ11433308
ARCH-002640D5	NORW-20220128	EPI_ISL_9601541	hCoV-19/England/ARCH-002640D5/2022	ERS11605712	ERZ8435478
ARCH-002640D6	NORW-20220128	EPI_ISL_9601544	hCoV-19/England/ARCH-002640D6/2022	ERS11598262	ERZ8425440
ARCH-002640D8	NORW-20220128	EPI_ISL_9601550	hCoV-19/England/ARCH-002640D8/2022	ERS12210302	ERZ11428607
ARCH-002640D9	NORW-20220128	EPI_ISL_9601556	hCoV-19/England/ARCH-002640D9/2022	ERS11568760
ARCH-002640E1	NORW-20220128	EPI_ISL_9601560	hCoV-19/England/ARCH-002640E1/2022	ERS11605444	ERZ8415486
ARCH-002640E11	NORW-20220128	EPI_ISL_9601565	hCoV-19/England/ARCH-002640E11/2022	ERS11603353	ERZ8466040
ARCH-002640E12	NORW-20220128	EPI_ISL_9601569	hCoV-19/England/ARCH-002640E12/2022	ERS11574286	ERZ8427571
ARCH-002640E3	NORW-20220128	EPI_ISL_9601574	hCoV-19/England/ARCH-002640E3/2022	ERS11604739	ERZ8463894
ARCH-002640E7	NORW-20220128	EPI_ISL_9601579	hCoV-19/England/ARCH-002640E7/2022	ERS11612235	ERZ8416243
ARCH-002640E9	NORW-20220128	EPI_ISL_9601585	hCoV-19/England/ARCH-002640E9/2022	ERS11580324	ERZ8463809
ARCH-002640F1	NORW-20220128	EPI_ISL_9601589	hCoV-19/England/ARCH-002640F1/2022	ERS11593955	ERZ8456638
ARCH-002640F11	NORW-20220128	EPI_ISL_9601595	hCoV-19/England/ARCH-002640F11/2022	ERS11606376	ERZ8435078
ARCH-002640F3	NORW-20220128	EPI_ISL_9601600	hCoV-19/England/ARCH-002640F3/2022	ERS11580312
ARCH-002640F7	NORW-20220128	EPI_ISL_9601608	hCoV-19/England/ARCH-002640F7/2022	ERS11608863	ERZ8450771
ARCH-002640F8	NORW-20220128	EPI_ISL_9601613	hCoV-19/England/ARCH-002640F8/2022	ERS11588939	ERZ8411948
ARCH-002640G1	NORW-20220128	EPI_ISL_9601616	hCoV-19/England/ARCH-002640G1/2022	ERS11609691	ERZ8424260
ARCH-002640G10	NORW-20220128	EPI_ISL_9601618	hCoV-19/England/ARCH-002640G10/2022	ERS11575173	ERZ8450713
ARCH-002640G2	NORW-20220128	EPI_ISL_9601626	hCoV-19/England/ARCH-002640G2/2022	ERS11593739	ERZ11432671
ARCH-002640G6	NORW-20220128	EPI_ISL_9601629	hCoV-19/England/ARCH-002640G6/2022	ERS12209888	ERZ11426060
ARCH-002640G8	NORW-20220128	EPI_ISL_9601632	hCoV-19/England/ARCH-002640G8/2022	ERS11591684	ERZ8441800
ARCH-002640H1	NORW-20220128	EPI_ISL_9601640	hCoV-19/England/ARCH-002640H1/2022	ERS11610584	ERZ8436478
ARCH-002640H11	NORW-20220128	EPI_ISL_9601647	hCoV-19/England/ARCH-002640H11/2022	ERS11580009
ARCH-002640H2	NORW-20220128	EPI_ISL_9601652	hCoV-19/England/ARCH-002640H2/2022	ERS11605408	ERZ8440469
ARCH-002640H5	NORW-20220128	EPI_ISL_9601658	hCoV-19/England/ARCH-002640H5/2022	ERS11594611	ERZ8445182
ARCH-002640H6	NORW-20220128	EPI_ISL_9601663	hCoV-19/England/ARCH-002640H6/2022	ERS12220195	ERZ11443672
ARCH-002641A10	NORW-20220128	EPI_ISL_9601668	hCoV-19/England/ARCH-002641A10/2022	ERS12211055	ERZ11434910
ARCH-002641A12	NORW-20220128	EPI_ISL_9601673	hCoV-19/England/ARCH-002641A12/2022	ERS11602279	ERZ8456118
ARCH-002641A2	NORW-20220128	EPI_ISL_9601682	hCoV-19/England/ARCH-002641A2/2022	ERS11601000	ERZ8411506
ARCH-002641A3	NORW-20220128	EPI_ISL_9601687	hCoV-19/England/ARCH-002641A3/2022	ERS12209071	ERZ11427775
ARCH-002641A6	NORW-20220128	EPI_ISL_9601690	hCoV-19/England/ARCH-002641A6/2022	ERS11592606	ERZ8416909
ARCH-002641A9	NORW-20220128	EPI_ISL_9601692	hCoV-19/England/ARCH-002641A9/2022	ERS11612197	ERZ8421941
ARCH-002641B1	NORW-20220128	EPI_ISL_9601699	hCoV-19/England/ARCH-002641B1/2022	ERS11577656	ERZ8460668
ARCH-002641B11	NORW-20220128	EPI_ISL_9601703	hCoV-19/England/ARCH-002641B11/2022	ERS11593210	ERZ8417659
ARCH-002641B4	NORW-20220128	EPI_ISL_9601710	hCoV-19/England/ARCH-002641B4/2022	ERS12225302	ERZ11446751
ARCH-002641B6	NORW-20220128	EPI_ISL_9601723	hCoV-19/England/ARCH-002641B6/2022	ERS12214814	ERZ11436718
ARCH-002641C10	NORW-20220128	EPI_ISL_9601731	hCoV-19/England/ARCH-002641C10/2022	ERS12218824	ERZ11437408
ARCH-002641C11	NORW-20220128	EPI_ISL_9601734	hCoV-19/England/ARCH-002641C11/2022	ERS12222869	ERZ11445215
ARCH-002641C2	NORW-20220128	EPI_ISL_9601738	hCoV-19/England/ARCH-002641C2/2022	ERS11610243	ERZ8431805
ARCH-002641C3	NORW-20220128	EPI_ISL_9601740	hCoV-19/England/ARCH-002641C3/2022	ERS11573424
ARCH-002641C6	NORW-20220128	EPI_ISL_9601751	hCoV-19/England/ARCH-002641C6/2022	ERS12217945	ERZ11437153
ARCH-002641C7	NORW-20220128	EPI_ISL_9601755	hCoV-19/England/ARCH-002641C7/2022	ERS11575734	ERZ8424668
ARCH-002641D2	NORW-20220128	EPI_ISL_9601764	hCoV-19/England/ARCH-002641D2/2022	ERS11566480	ERZ8408116
ARCH-002641D3	NORW-20220128	EPI_ISL_9601771	hCoV-19/England/ARCH-002641D3/2022	ERS11580095	ERZ8414382
ARCH-002641D4	NORW-20220128	EPI_ISL_9601772	hCoV-19/England/ARCH-002641D4/2022	ERS12215401	ERZ11440894
ARCH-002641D5	NORW-20220128	EPI_ISL_9601774	hCoV-19/England/ARCH-002641D5/2022	ERS11583566
ARCH-002641D7	NORW-20220128	EPI_ISL_9601788	hCoV-19/England/ARCH-002641D7/2022	ERS11574925	ERZ8428951
ARCH-002641D8	NORW-20220128	EPI_ISL_9601792	hCoV-19/England/ARCH-002641D8/2022	ERS11603709	ERZ8425912
ARCH-002641D9	NORW-20220128	EPI_ISL_9601794	hCoV-19/England/ARCH-002641D9/2022	ERS11594519	ERZ8449701
ARCH-002641E6	NORW-20220128	EPI_ISL_9601796	hCoV-19/England/ARCH-002641E6/2022	ERS12212765	ERZ11426745
ARCH-002641E7	NORW-20220128	EPI_ISL_9601800	hCoV-19/England/ARCH-002641E7/2022	ERS12220378	ERZ11432506
ARCH-002641E8	NORW-20220128	EPI_ISL_9601806	hCoV-19/England/ARCH-002641E8/2022	ERS11575212	ERZ8448318
ARCH-002641F3	NORW-20220128	EPI_ISL_9601812	hCoV-19/England/ARCH-002641F3/2022	ERS11587324	ERZ8466409
ARCH-002641F4	NORW-20220128	EPI_ISL_9601823	hCoV-19/England/ARCH-002641F4/2022	ERS11584510	ERZ8400808
ARCH-002641F5	NORW-20220128	EPI_ISL_9601827	hCoV-19/England/ARCH-002641F5/2022	ERS11588142	ERZ8429967
ARCH-002641F7	NORW-20220128	EPI_ISL_9601832	hCoV-19/England/ARCH-002641F7/2022	ERS11583767
ARCH-002641F9	NORW-20220128	EPI_ISL_9601837	hCoV-19/England/ARCH-002641F9/2022	ERS11571792
ARCH-002641G10	NORW-20220128	EPI_ISL_9601841	hCoV-19/England/ARCH-002641G10/2022	ERS11581154	ERZ8466448
ARCH-002641G4	NORW-20220128	EPI_ISL_9601849	hCoV-19/England/ARCH-002641G4/2022	ERS11606566	ERZ8446234
ARCH-002641G5	NORW-20220128	EPI_ISL_9601854	hCoV-19/England/ARCH-002641G5/2022	ERS11584911
ARCH-002641G7	NORW-20220128	EPI_ISL_9601857	hCoV-19/England/ARCH-002641G7/2022	ERS11586223	ERZ8456964
ARCH-002641G8	NORW-20220128	EPI_ISL_9601862	hCoV-19/England/ARCH-002641G8/2022	ERS11592630	ERZ8417723
ARCH-002641G9	NORW-20220128	EPI_ISL_9601868	hCoV-19/England/ARCH-002641G9/2022	ERS11608575	ERZ8461804
ARCH-002641H10	NORW-20220128	EPI_ISL_9601874	hCoV-19/England/ARCH-002641H10/2022	ERS12208583	ERZ11426306
ARCH-002642A1	NORW-20220128	EPI_ISL_9601881	hCoV-19/England/ARCH-002642A1/2022	ERS11612978	ERZ11440313
ARCH-002642A10	NORW-20220128	EPI_ISL_9601890	hCoV-19/England/ARCH-002642A10/2022	ERS12226138	ERZ11447306
ARCH-002642A11	NORW-20220128	EPI_ISL_9601898	hCoV-19/England/ARCH-002642A11/2022	ERS11603811	ERZ8464540
ARCH-002642A3	NORW-20220128	EPI_ISL_9601904	hCoV-19/England/ARCH-002642A3/2022	ERS11581411	ERZ8431465
ARCH-002642A4	NORW-20220128	EPI_ISL_9601911	hCoV-19/England/ARCH-002642A4/2022	ERS11605898	ERZ8441141
ARCH-002642A5	NORW-20220128	EPI_ISL_9601917	hCoV-19/England/ARCH-002642A5/2022	ERS12211034	ERZ11426423
ARCH-002642A6	NORW-20220128	EPI_ISL_9601924	hCoV-19/England/ARCH-002642A6/2022	ERS11566244
ARCH-002642A7	NORW-20220128	EPI_ISL_9601928	hCoV-19/England/ARCH-002642A7/2022	ERS11582158	ERZ8434857
ARCH-002642A8	NORW-20220128	EPI_ISL_9601932	hCoV-19/England/ARCH-002642A8/2022	ERS11612703	ERZ8423794
ARCH-002642A9	NORW-20220128	EPI_ISL_9601936	hCoV-19/England/ARCH-002642A9/2022	ERS11570681	ERZ8448188
ARCH-002642B10	NORW-20220128	EPI_ISL_9601939	hCoV-19/England/ARCH-002642B10/2022	ERS12226688	ERZ11447610
ARCH-002642B2	NORW-20220128	EPI_ISL_9601948	hCoV-19/England/ARCH-002642B2/2022	ERS12216061	ERZ11441253
ARCH-002642B3	NORW-20220128	EPI_ISL_9601952	hCoV-19/England/ARCH-002642B3/2022	ERS11608549	ERZ11433649
ARCH-002642B4	NORW-20220128	EPI_ISL_9601955	hCoV-19/England/ARCH-002642B4/2022	ERS12210596	ERZ11437507
ARCH-002642B6	NORW-20220128	EPI_ISL_9601959	hCoV-19/England/ARCH-002642B6/2022	ERS12226284	ERZ11443284
ARCH-002642C10	NORW-20220128	EPI_ISL_9601961	hCoV-19/England/ARCH-002642C10/2022	ERS11610143	ERZ8406097
ARCH-002642C11	NORW-20220128	EPI_ISL_9601965	hCoV-19/England/ARCH-002642C11/2022	ERS11592649	ERZ8424103
ARCH-002642C2	NORW-20220128	EPI_ISL_9601969	hCoV-19/England/ARCH-002642C2/2022	ERS11611608	ERZ8408917
ARCH-002642C4	NORW-20220128	EPI_ISL_9601975	hCoV-19/England/ARCH-002642C4/2022	ERS11566374
ARCH-002642C5	NORW-20220128	EPI_ISL_9601989	hCoV-19/England/ARCH-002642C5/2022	ERS11596673	ERZ8460025
ARCH-002642C8	NORW-20220128	EPI_ISL_9601994	hCoV-19/England/ARCH-002642C8/2022	ERS12222422	ERZ11430534
ARCH-002642D10	NORW-20220128	EPI_ISL_9602003	hCoV-19/England/ARCH-002642D10/2022	ERS11601372	ERZ8454360
ARCH-002642D2	NORW-20220128	EPI_ISL_9602022	hCoV-19/England/ARCH-002642D2/2022	ERS12221796	ERZ11444442
ARCH-002642D3	NORW-20220128	EPI_ISL_9602034	hCoV-19/England/ARCH-002642D3/2022	ERS11575970
ARCH-002642D4	NORW-20220128	EPI_ISL_9602038	hCoV-19/England/ARCH-002642D4/2022	ERS11608162	ERZ8429122
ARCH-002642D5	NORW-20220128	EPI_ISL_9602040	hCoV-19/England/ARCH-002642D5/2022	ERS11589422	ERZ8425207
ARCH-002642D6	NORW-20220128	EPI_ISL_9602043	hCoV-19/England/ARCH-002642D6/2022	ERS12215705	ERZ11435127
ARCH-002642D7	NORW-20220128	EPI_ISL_9602045	hCoV-19/England/ARCH-002642D7/2022	ERS11612670	ERZ11447756
ARCH-002642D8	NORW-20220128	EPI_ISL_9602046	hCoV-19/England/ARCH-002642D8/2022	ERS11592021	ERZ8402449
ARCH-002642D9	NORW-20220128	EPI_ISL_9602047	hCoV-19/England/ARCH-002642D9/2022	ERS11603677	ERZ8407756
ARCH-002642E1	NORW-20220128	EPI_ISL_9602052	hCoV-19/England/ARCH-002642E1/2022	ERS11603474	ERZ8447189
ARCH-002642E11	NORW-20220128	EPI_ISL_9602061	hCoV-19/England/ARCH-002642E11/2022	ERS11602848	ERZ8444631
ARCH-002642E6	NORW-20220128	EPI_ISL_9602065	hCoV-19/England/ARCH-002642E6/2022	ERS11600337	ERZ8414550
ARCH-002642E7	NORW-20220128	EPI_ISL_9602070	hCoV-19/England/ARCH-002642E7/2022	ERS11610210	ERZ8448080
ARCH-002642F10	NORW-20220128	EPI_ISL_9602074	hCoV-19/England/ARCH-002642F10/2022	ERS11603980	ERZ8407658
ARCH-002642F11	NORW-20220128	EPI_ISL_9602076	hCoV-19/England/ARCH-002642F11/2022	ERS12227800	ERZ11438198
ARCH-002642F6	NORW-20220128	EPI_ISL_9602079	hCoV-19/England/ARCH-002642F6/2022	ERS11573417	ERZ8433475
ARCH-002642G11	NORW-20220128	EPI_ISL_9602080	hCoV-19/England/ARCH-002642G11/2022	ERS11610831	ERZ8448400
ARCH-002642G6	NORW-20220128	EPI_ISL_9602081	hCoV-19/England/ARCH-002642G6/2022	ERS11587165	ERZ8431377
ARCH-002643A1	NORW-20220128	EPI_ISL_9602082	hCoV-19/England/ARCH-002643A1/2022	ERS12224524	ERZ11442043
ARCH-002643A10	NORW-20220128	EPI_ISL_9602083	hCoV-19/England/ARCH-002643A10/2022	ERS11603844	ERZ8403840
ARCH-002643A11	NORW-20220128	EPI_ISL_9602084	hCoV-19/England/ARCH-002643A11/2022	ERS11610406	ERZ8454180
ARCH-002643A2	NORW-20220128	EPI_ISL_9602085	hCoV-19/England/ARCH-002643A2/2022	ERS11578530	ERZ8391394
ARCH-002643A3	NORW-20220128	EPI_ISL_9602096	hCoV-19/England/ARCH-002643A3/2022	ERS11612753	ERZ8408009
ARCH-002643A7	NORW-20220128	EPI_ISL_9602109	hCoV-19/England/ARCH-002643A7/2022	ERS12215481	ERZ11440946
ARCH-002643A8	NORW-20220128	EPI_ISL_9602111	hCoV-19/England/ARCH-002643A8/2022	ERS12212013	ERZ11428029
ARCH-002643A9	NORW-20220128	EPI_ISL_9602116	hCoV-19/England/ARCH-002643A9/2022	ERS11587740	ERZ8395381
ARCH-002643B3	NORW-20220128	EPI_ISL_9602131	hCoV-19/England/ARCH-002643B3/2022	ERS11582619	ERZ8414168
ARCH-002643B4	NORW-20220128	EPI_ISL_9602134	hCoV-19/England/ARCH-002643B4/2022	ERS11577140	ERZ8466265
ARCH-002643B6	NORW-20220128	EPI_ISL_9602138	hCoV-19/England/ARCH-002643B6/2022	ERS11573218
ARCH-002643B8	NORW-20220128	EPI_ISL_9602145	hCoV-19/England/ARCH-002643B8/2022	ERS11599768	ERZ11448373
ARCH-002643C1	NORW-20220128	EPI_ISL_9602155	hCoV-19/England/ARCH-002643C1/2022	ERS11588140	ERZ8417996
ARCH-002643C10	NORW-20220128	EPI_ISL_9602161	hCoV-19/England/ARCH-002643C10/2022	ERS11600516	ERZ8421424
ARCH-002643C3	NORW-20220128	EPI_ISL_9602165	hCoV-19/England/ARCH-002643C3/2022	ERS11587366	ERZ8428261
ARCH-002643C4	NORW-20220128	EPI_ISL_9602173	hCoV-19/England/ARCH-002643C4/2022	ERS11612540	ERZ8421374
ARCH-002643C5	NORW-20220128	EPI_ISL_9602178	hCoV-19/England/ARCH-002643C5/2022	ERS11610400	ERZ11445257
ARCH-002643C7	NORW-20220128	EPI_ISL_9602180	hCoV-19/England/ARCH-002643C7/2022	ERS11591763	ERZ8437179
ARCH-002643D11	NORW-20220128	EPI_ISL_9602191	hCoV-19/England/ARCH-002643D11/2022	ERS11594323	ERZ8439303
ARCH-002643D3	NORW-20220128	EPI_ISL_9602200	hCoV-19/England/ARCH-002643D3/2022	ERS11571607
ARCH-002643D7	NORW-20220128	EPI_ISL_9602210	hCoV-19/England/ARCH-002643D7/2022	ERS11575563	ERZ8401689
ARCH-002643D8	NORW-20220128	EPI_ISL_9602217	hCoV-19/England/ARCH-002643D8/2022	ERS12206847	ERZ11425974
ARCH-002643E12	NORW-20220128	EPI_ISL_9602226	hCoV-19/England/ARCH-002643E12/2022	ERS12221591	ERZ11436959
ARCH-002643E4	NORW-20220128	EPI_ISL_9602233	hCoV-19/England/ARCH-002643E4/2022	ERS11595312	ERZ8405427
ARCH-002643F11	NORW-20220128	EPI_ISL_9602237	hCoV-19/England/ARCH-002643F11/2022	ERS11572984	ERZ8401363
ARCH-002643F2	NORW-20220128	EPI_ISL_9602242	hCoV-19/England/ARCH-002643F2/2022	ERS12224405	ERZ11446204
ARCH-002643F4	NORW-20220128	EPI_ISL_9602251	hCoV-19/England/ARCH-002643F4/2022	ERS11583501	ERZ11445697
ARCH-002643F7	NORW-20220128	EPI_ISL_9602254	hCoV-19/England/ARCH-002643F7/2022	ERS11583825	ERZ8462830
ARCH-002643G10	NORW-20220128	EPI_ISL_9602261	hCoV-19/England/ARCH-002643G10/2022	ERS11604167	ERZ8435916
ARCH-002643G11	NORW-20220128	EPI_ISL_9602265	hCoV-19/England/ARCH-002643G11/2022	ERS11606243	ERZ8395427
ARCH-002643G3	NORW-20220128	EPI_ISL_9602274	hCoV-19/England/ARCH-002643G3/2022	ERS11579755	ERZ8441038
ARCH-002643G6	NORW-20220128	EPI_ISL_9602280	hCoV-19/England/ARCH-002643G6/2022	ERS11566152
ARCH-002643G8	NORW-20220128	EPI_ISL_9602294	hCoV-19/England/ARCH-002643G8/2022	ERS12222654	ERZ11440062
ARCH-002643H11	NORW-20220128	EPI_ISL_9602303	hCoV-19/England/ARCH-002643H11/2022	ERS11608484	ERZ11445587
ARCH-002643H8	NORW-20220128	EPI_ISL_9602307	hCoV-19/England/ARCH-002643H8/2022	ERS11589087	ERZ8434142
ARCH-002669A4	NORW-20220128	EPI_ISL_9602312	hCoV-19/England/ARCH-002669A4/2022	ERS12227793	ERZ11448233
ARCH-002669A5	NORW-20220128	EPI_ISL_9602317	hCoV-19/England/ARCH-002669A5/2022	ERS11573228	ERZ8427719
ARCH-002669A7	NORW-20220128	EPI_ISL_9602328	hCoV-19/England/ARCH-002669A7/2022	ERS11594464
ARCH-002669A9	NORW-20220128	EPI_ISL_9602339	hCoV-19/England/ARCH-002669A9/2022	ERS11607018	ERZ8448198
ARCH-002669B11	NORW-20220128	EPI_ISL_9602344	hCoV-19/England/ARCH-002669B11/2022	ERS11586813	ERZ8438697
ARCH-002669B12	NORW-20220128	EPI_ISL_9602350	hCoV-19/England/ARCH-002669B12/2022	ERS11602425	ERZ8416643
ARCH-002669B4	NORW-20220128	EPI_ISL_9602358	hCoV-19/England/ARCH-002669B4/2022	ERS11585242	ERZ8417183
ARCH-002669B8	NORW-20220128	EPI_ISL_9602366	hCoV-19/England/ARCH-002669B8/2022	ERS12219797	ERZ11434691
ARCH-002669B9	NORW-20220128	EPI_ISL_9602375	hCoV-19/England/ARCH-002669B9/2022	ERS11582611
ARCH-002669C2	NORW-20220128	EPI_ISL_9602382	hCoV-19/England/ARCH-002669C2/2022	ERS11583765
ARCH-002669C5	NORW-20220128	EPI_ISL_9602391	hCoV-19/England/ARCH-002669C5/2022	ERS12215161	ERZ11440705
ARCH-002669C6	NORW-20220128	EPI_ISL_9602399	hCoV-19/England/ARCH-002669C6/2022	ERS11608462	ERZ8456284
ARCH-002669C7	NORW-20220128	EPI_ISL_9602403	hCoV-19/England/ARCH-002669C7/2022	ERS11578158	ERZ8432605
ARCH-002669D1	NORW-20220128	EPI_ISL_9602407	hCoV-19/England/ARCH-002669D1/2022	ERS11595197	ERZ8405981
ARCH-002669D10	NORW-20220128	EPI_ISL_9602410	hCoV-19/England/ARCH-002669D10/2022	ERS12225661	ERZ11447016
ARCH-002669D11	NORW-20220128	EPI_ISL_9602415	hCoV-19/England/ARCH-002669D11/2022	ERS11579620	ERZ8453996
ARCH-002669D12	NORW-20220128	EPI_ISL_9602421	hCoV-19/England/ARCH-002669D12/2022	ERS12224938	ERZ11435812
ARCH-002669D5	NORW-20220128	EPI_ISL_9602427	hCoV-19/England/ARCH-002669D5/2022	ERS11605245	ERZ8420380
ARCH-002669D7	NORW-20220128	EPI_ISL_9602430	hCoV-19/England/ARCH-002669D7/2022	ERS12223539	ERZ11439366
ARCH-002669E1	NORW-20220128	EPI_ISL_9602432	hCoV-19/England/ARCH-002669E1/2022	ERS11568124
ARCH-002669E10	NORW-20220128	EPI_ISL_9602435	hCoV-19/England/ARCH-002669E10/2022	ERS11572531
ARCH-002669E12	NORW-20220128	EPI_ISL_9602437	hCoV-19/England/ARCH-002669E12/2022	ERS11582756	ERZ8431774
ARCH-002669E2	NORW-20220128	EPI_ISL_9602438	hCoV-19/England/ARCH-002669E2/2022	ERS12216899	ERZ11433522
ARCH-002669E3	NORW-20220128	EPI_ISL_9602439	hCoV-19/England/ARCH-002669E3/2022	ERS11577967	ERZ8445275
ARCH-002669E4	NORW-20220128	EPI_ISL_9602440	hCoV-19/England/ARCH-002669E4/2022	ERS12218742	ERZ11442864
ARCH-002669E5	NORW-20220128	EPI_ISL_9602462	hCoV-19/England/ARCH-002669E5/2022	ERS11595361	ERZ8463765
ARCH-002669E6	NORW-20220128	EPI_ISL_9602466	hCoV-19/England/ARCH-002669E6/2022	ERS11599820	ERZ8434574
ARCH-002669E7	NORW-20220128	EPI_ISL_9602490	hCoV-19/England/ARCH-002669E7/2022	ERS11607818	ERZ8446245
ARCH-002669E9	NORW-20220128	EPI_ISL_9602492	hCoV-19/England/ARCH-002669E9/2022	ERS12227927	ERZ11448312
ARCH-002669F11	NORW-20220128	EPI_ISL_9602493	hCoV-19/England/ARCH-002669F11/2022	ERS11571406	ERZ8390189
ARCH-002669F12	NORW-20220128	EPI_ISL_9602494	hCoV-19/England/ARCH-002669F12/2022	ERS12226628	ERZ11437858
ARCH-002669F8	NORW-20220128	EPI_ISL_9602495	hCoV-19/England/ARCH-002669F8/2022	ERS11602672	ERZ8461905
ARCH-002669F9	NORW-20220128	EPI_ISL_9602496	hCoV-19/England/ARCH-002669F9/2022	ERS12216679	ERZ11433886
ARCH-002669G1	NORW-20220128	EPI_ISL_9602500	hCoV-19/England/ARCH-002669G1/2022	ERS12213945	ERZ11439827
ARCH-002669G10	NORW-20220128	EPI_ISL_9602506	hCoV-19/England/ARCH-002669G10/2022	ERS11599955	ERZ8434474
ARCH-002669G11	NORW-20220128	EPI_ISL_9602512	hCoV-19/England/ARCH-002669G11/2022	ERS11580532	ERZ8403863
ARCH-002669G3	NORW-20220128	EPI_ISL_9602519	hCoV-19/England/ARCH-002669G3/2022	ERS12214123	ERZ11439385
ARCH-002669G7	NORW-20220128	EPI_ISL_9602525	hCoV-19/England/ARCH-002669G7/2022	ERS11568097	ERZ8424066
ARCH-002669G8	NORW-20220128	EPI_ISL_9602529	hCoV-19/England/ARCH-002669G8/2022	ERS11584027	ERZ8409906
ARCH-002669G9	NORW-20220128	EPI_ISL_9602533	hCoV-19/England/ARCH-002669G9/2022	ERS12219185	ERZ11433183
ARCH-002669H1	NORW-20220128	EPI_ISL_9602537	hCoV-19/England/ARCH-002669H1/2022	ERS11593337	ERZ8446868
ARCH-002669H10	NORW-20220128	EPI_ISL_9602542	hCoV-19/England/ARCH-002669H10/2022	ERS11575027
ARCH-002669H2	NORW-20220128	EPI_ISL_9602546	hCoV-19/England/ARCH-002669H2/2022	ERS12209320	ERZ11427543
ARCH-002669H3	NORW-20220128	EPI_ISL_9602550	hCoV-19/England/ARCH-002669H3/2022	ERS11587606	ERZ8435921
ARCH-002669H4	NORW-20220128	EPI_ISL_9602555	hCoV-19/England/ARCH-002669H4/2022	ERS11595497	ERZ8447773
ARCH-002669H5	NORW-20220128	EPI_ISL_9602561	hCoV-19/England/ARCH-002669H5/2022	ERS12215153	ERZ11434037
ARCH-002669H6	NORW-20220128	EPI_ISL_9602563	hCoV-19/England/ARCH-002669H6/2022	ERS12221412	ERZ11439663
ARCH-002669H8	NORW-20220128	EPI_ISL_9602569	hCoV-19/England/ARCH-002669H8/2022	ERS11611291	ERZ8433966
ARCH-002670A1	NORW-20220128	EPI_ISL_9602571	hCoV-19/England/ARCH-002670A1/2022	ERS11586239	ERZ8400962
ARCH-002670C1	NORW-20220128	EPI_ISL_9602576	hCoV-19/England/ARCH-002670C1/2022	ERS11580713	ERZ8443155
ARCH-002670D1	NORW-20220128	EPI_ISL_9602579	hCoV-19/England/ARCH-002670D1/2022	ERS12224124	ERZ11446019
ARCH-002670D2	NORW-20220128	EPI_ISL_9602585	hCoV-19/England/ARCH-002670D2/2022	ERS11606110	ERZ8450782
ARCH-002670E1	NORW-20220128	EPI_ISL_9602589	hCoV-19/England/ARCH-002670E1/2022	ERS11569847	ERZ8429727
ARCH-002670G1	NORW-20220128	EPI_ISL_9602592	hCoV-19/England/ARCH-002670G1/2022	ERS11607787	ERZ8432044
ARCH-002670G2	NORW-20220128	EPI_ISL_9602593	hCoV-19/England/ARCH-002670G2/2022	ERS11576907	ERZ8424185
ARCH-002670H1	NORW-20220128	EPI_ISL_9602594	hCoV-19/England/ARCH-002670H1/2022	ERS11572260
ARCH-002671A1	NORW-20220128	EPI_ISL_9602597	hCoV-19/England/ARCH-002671A1/2022	ERS11581040	ERZ8402587
ARCH-002671A2	NORW-20220128	EPI_ISL_9602601	hCoV-19/England/ARCH-002671A2/2022	ERS12218778	ERZ11428236
ARCH-002671A3	NORW-20220128	EPI_ISL_9602605	hCoV-19/England/ARCH-002671A3/2022	ERS11568071	ERZ8466414
ARCH-002671A4	NORW-20220128	EPI_ISL_9602607	hCoV-19/England/ARCH-002671A4/2022	ERS11591415	ERZ8435228
ARCH-002671A5	NORW-20220128	EPI_ISL_9602608	hCoV-19/England/ARCH-002671A5/2022	ERS11596719	ERZ8438930
ARCH-002671A8	NORW-20220128	EPI_ISL_9602609	hCoV-19/England/ARCH-002671A8/2022	ERS11600780	ERZ8405190
ARCH-002671A9	NORW-20220128	EPI_ISL_9602612	hCoV-19/England/ARCH-002671A9/2022	ERS12211827	ERZ11427346
ARCH-002671B10	NORW-20220128	EPI_ISL_9602614	hCoV-19/England/ARCH-002671B10/2022	ERS11569285
ARCH-002671B11	NORW-20220128	EPI_ISL_9602616	hCoV-19/England/ARCH-002671B11/2022	ERS11607932	ERZ8449664
ARCH-002671B12	NORW-20220128	EPI_ISL_9602621	hCoV-19/England/ARCH-002671B12/2022	ERS12208495	ERZ11426000
ARCH-002671B2	NORW-20220128	EPI_ISL_9602624	hCoV-19/England/ARCH-002671B2/2022	ERS11599437	ERZ8441328
ARCH-002671B3	NORW-20220128	EPI_ISL_9602626	hCoV-19/England/ARCH-002671B3/2022	ERS12228098	ERZ11448365
ARCH-002671B6	NORW-20220128	EPI_ISL_9602627	hCoV-19/England/ARCH-002671B6/2022	ERS11616183	ERZ8436494
ARCH-002671B7	NORW-20220128	EPI_ISL_9602628	hCoV-19/England/ARCH-002671B7/2022	ERS11616338	ERZ8453669
ARCH-002671B8	NORW-20220128	EPI_ISL_9602630	hCoV-19/England/ARCH-002671B8/2022	ERS11571732	ERZ8386298
ARCH-002671C1	NORW-20220128	EPI_ISL_9602638	hCoV-19/England/ARCH-002671C1/2022	ERS11581219	ERZ8434679
ARCH-002671C10	NORW-20220128	EPI_ISL_9602642	hCoV-19/England/ARCH-002671C10/2022	ERS11596639	ERZ8456004
ARCH-002671C11	NORW-20220128	EPI_ISL_9602646	hCoV-19/England/ARCH-002671C11/2022	ERS12214319	ERZ11439601
ARCH-002671C12	NORW-20220128	EPI_ISL_9602652	hCoV-19/England/ARCH-002671C12/2022	ERS11610695	ERZ8463708
ARCH-002671C3	NORW-20220128	EPI_ISL_9602656	hCoV-19/England/ARCH-002671C3/2022	ERS12222807	ERZ11442066
ARCH-002671C8	NORW-20220128	EPI_ISL_9602660	hCoV-19/England/ARCH-002671C8/2022	ERS12227386	ERZ11446317
ARCH-002671C9	NORW-20220128	EPI_ISL_9602665	hCoV-19/England/ARCH-002671C9/2022	ERS12214440	ERZ11435100
ARCH-002671D10	NORW-20220128	EPI_ISL_9602670	hCoV-19/England/ARCH-002671D10/2022	ERS11612615	ERZ8402301
ARCH-002671D11	NORW-20220128	EPI_ISL_9602675	hCoV-19/England/ARCH-002671D11/2022	ERS11572410	ERZ8425796
ARCH-002671D5	NORW-20220128	EPI_ISL_9602687	hCoV-19/England/ARCH-002671D5/2022	ERS11606384	ERZ8387672
ARCH-002671D6	NORW-20220128	EPI_ISL_9602689	hCoV-19/England/ARCH-002671D6/2022	ERS12209141	ERZ11426039
ARCH-002671D7	NORW-20220128	EPI_ISL_9602691	hCoV-19/England/ARCH-002671D7/2022	ERS11602187	ERZ8435015
ARCH-002671D9	NORW-20220128	EPI_ISL_9602692	hCoV-19/England/ARCH-002671D9/2022	ERS12223613	ERZ11435498
ARCH-002671E11	NORW-20220128	EPI_ISL_9602693	hCoV-19/England/ARCH-002671E11/2022	ERS11576904	ERZ11447305
ARCH-002671E2	NORW-20220128	EPI_ISL_9602702	hCoV-19/England/ARCH-002671E2/2022	ERS11567654	ERZ8407654
ARCH-002671E5	NORW-20220128	EPI_ISL_9602706	hCoV-19/England/ARCH-002671E5/2022	ERS11591489	ERZ8406098
ARCH-002671E6	NORW-20220128	EPI_ISL_9602707	hCoV-19/England/ARCH-002671E6/2022	ERS11575031	ERZ8404932
ARCH-002671E8	NORW-20220128	EPI_ISL_9602709	hCoV-19/England/ARCH-002671E8/2022	ERS12221521	ERZ11440401
ARCH-002671F1	NORW-20220128	EPI_ISL_9602715	hCoV-19/England/ARCH-002671F1/2022	ERS12209292	ERZ11426341
ARCH-002671F11	NORW-20220128	EPI_ISL_9602721	hCoV-19/England/ARCH-002671F11/2022	ERS11587692	ERZ8466373
ARCH-002671F12	NORW-20220128	EPI_ISL_9602727	hCoV-19/England/ARCH-002671F12/2022	ERS12215468	ERZ11430306
ARCH-002671F3	NORW-20220128	EPI_ISL_9602730	hCoV-19/England/ARCH-002671F3/2022	ERS11577484	ERZ8403884
ARCH-002671F5	NORW-20220128	EPI_ISL_9602734	hCoV-19/England/ARCH-002671F5/2022	ERS11603383	ERZ8459602
ARCH-002671F8	NORW-20220128	EPI_ISL_9602739	hCoV-19/England/ARCH-002671F8/2022	ERS12227539	ERZ11443413
ARCH-002671F9	NORW-20220128	EPI_ISL_9602742	hCoV-19/England/ARCH-002671F9/2022	ERS11589894
ARCH-002671G1	NORW-20220128	EPI_ISL_9602747	hCoV-19/England/ARCH-002671G1/2022	ERS11579401
ARCH-002671G10	NORW-20220128	EPI_ISL_9602752	hCoV-19/England/ARCH-002671G10/2022	ERS11577291	ERZ8444926
ARCH-002671G2	NORW-20220128	EPI_ISL_9602757	hCoV-19/England/ARCH-002671G2/2022	ERS11611489	ERZ8425426
ARCH-002671G3	NORW-20220128	EPI_ISL_9602763	hCoV-19/England/ARCH-002671G3/2022	ERS12219087	ERZ11433293
ARCH-002671G4	NORW-20220128	EPI_ISL_9602767	hCoV-19/England/ARCH-002671G4/2022	ERS11580972
ARCH-002671G9	NORW-20220128	EPI_ISL_9602771	hCoV-19/England/ARCH-002671G9/2022	ERS11606305	ERZ8466650
ARCH-002671H10	NORW-20220128	EPI_ISL_9602774	hCoV-19/England/ARCH-002671H10/2022	ERS12214028	ERZ11427196
ARCH-002671H11	NORW-20220128	EPI_ISL_9602780	hCoV-19/England/ARCH-002671H11/2022	ERS11603368	ERZ8449875
ARCH-002671H4	NORW-20220128	EPI_ISL_9602784	hCoV-19/England/ARCH-002671H4/2022	ERS11572947	ERZ8440095
ARCH-002671H5	NORW-20220128	EPI_ISL_9602791	hCoV-19/England/ARCH-002671H5/2022	ERS11588014	ERZ8439553
ARCH-002671H6	NORW-20220128	EPI_ISL_9602802	hCoV-19/England/ARCH-002671H6/2022	ERS12213482	ERZ11434295
ARCH-002671H7	NORW-20220128	EPI_ISL_9602807	hCoV-19/England/ARCH-002671H7/2022	ERS11603648	ERZ8461250
ARCH-002671H8	NORW-20220128	EPI_ISL_9602828	hCoV-19/England/ARCH-002671H8/2022	ERS11578682
ARCH-002671H9	NORW-20220128	EPI_ISL_9602831	hCoV-19/England/ARCH-002671H9/2022	ERS11604843	ERZ8421613
ARCH-002692A12	NORW-20220128	EPI_ISL_9602835	hCoV-19/England/ARCH-002692A12/2022	ERS11579898
ARCH-002692A6	NORW-20220128	EPI_ISL_9602842	hCoV-19/England/ARCH-002692A6/2022	ERS11581284	ERZ8412644
ARCH-002692A8	NORW-20220128	EPI_ISL_9602850	hCoV-19/England/ARCH-002692A8/2022	ERS11580491
ARCH-002692A9	NORW-20220128	EPI_ISL_9602854	hCoV-19/England/ARCH-002692A9/2022	ERS11612901	ERZ8444614
ARCH-002692D12	NORW-20220128	EPI_ISL_9602856	hCoV-19/England/ARCH-002692D12/2022	ERS11572752
ARCH-002692D3	NORW-20220128	EPI_ISL_9602860	hCoV-19/England/ARCH-002692D3/2022	ERS12227971	ERZ11445355
ARCH-002692D4	NORW-20220128	EPI_ISL_9602865	hCoV-19/England/ARCH-002692D4/2022	ERS11610984	ERZ11445037
ARCH-002692E1	NORW-20220128	EPI_ISL_9602867	hCoV-19/England/ARCH-002692E1/2022	ERS11571988	ERZ8429671
ARCH-002692E6	NORW-20220128	EPI_ISL_9602874	hCoV-19/England/ARCH-002692E6/2022	ERS11597731	ERZ8404208
ARCH-002692F10	NORW-20220128	EPI_ISL_9602879	hCoV-19/England/ARCH-002692F10/2022	ERS11603208	ERZ8450939
ARCH-002692F3	NORW-20220128	EPI_ISL_9602882	hCoV-19/England/ARCH-002692F3/2022	ERS11577191
ARCH-002692G10	NORW-20220128	EPI_ISL_9602883	hCoV-19/England/ARCH-002692G10/2022	ERS12213063	ERZ11428579
ARCH-002692G8	NORW-20220128	EPI_ISL_9602884	hCoV-19/England/ARCH-002692G8/2022	ERS11607919	ERZ8409525
ARCH-002692H2	NORW-20220128	EPI_ISL_9602885	hCoV-19/England/ARCH-002692H2/2022	ERS12221951	ERZ11443246
ARCH-002692H5	NORW-20220128	EPI_ISL_9602886	hCoV-19/England/ARCH-002692H5/2022	ERS12223972	ERZ11437697
ARCH-002692H8	NORW-20220128	EPI_ISL_9602887	hCoV-19/England/ARCH-002692H8/2022	ERS11595226	ERZ8395213
ARCH-002644A4	NORW-20220131	EPI_ISL_9726601	hCoV-19/England/ARCH-002644A4/2022	ERS11591264	ERZ8458722
ARCH-002644A5	NORW-20220131	EPI_ISL_9726605	hCoV-19/England/ARCH-002644A5/2022	ERS11610501	ERZ8434997
ARCH-002644A6	NORW-20220131	EPI_ISL_9726609	hCoV-19/England/ARCH-002644A6/2022	ERS12208722	ERZ11427792
ARCH-002644B2	NORW-20220131	EPI_ISL_9726614	hCoV-19/England/ARCH-002644B2/2022	ERS12221753	ERZ11439017
ARCH-002644C2	NORW-20220131	EPI_ISL_9726620	hCoV-19/England/ARCH-002644C2/2022	ERS11600294	ERZ8428054
ARCH-002644C3	NORW-20220131	EPI_ISL_9726624	hCoV-19/England/ARCH-002644C3/2022	ERS11608083	ERZ8416972
ARCH-002644C4	NORW-20220131	EPI_ISL_9726629	hCoV-19/England/ARCH-002644C4/2022	ERS12207150	ERZ11430751
ARCH-002644C5	NORW-20220131	EPI_ISL_9726633	hCoV-19/England/ARCH-002644C5/2022	ERS11575071
ARCH-002644C6	NORW-20220131	EPI_ISL_9726638	hCoV-19/England/ARCH-002644C6/2022	ERS11599389	ERZ8403412
ARCH-002644D4	NORW-20220131	EPI_ISL_9726642	hCoV-19/England/ARCH-002644D4/2022	ERS11586564	ERZ8447468
ARCH-002644E2	NORW-20220131	EPI_ISL_9726645	hCoV-19/England/ARCH-002644E2/2022	ERS11594153	ERZ8426042
ARCH-002644E3	NORW-20220131	EPI_ISL_9726649	hCoV-19/England/ARCH-002644E3/2022	ERS11567918
ARCH-002644E4	NORW-20220131	EPI_ISL_9726653	hCoV-19/England/ARCH-002644E4/2022	ERS11590769	ERZ8445794
ARCH-002644F2	NORW-20220131	EPI_ISL_9726657	hCoV-19/England/ARCH-002644F2/2022	ERS11584848	ERZ8412681
ARCH-002644F4	NORW-20220131	EPI_ISL_9726663	hCoV-19/England/ARCH-002644F4/2022	ERS11600154	ERZ8414814
ARCH-002644G3	NORW-20220131	EPI_ISL_9726667	hCoV-19/England/ARCH-002644G3/2022	ERS12207163	ERZ11429810
ARCH-002644G4	NORW-20220131	EPI_ISL_9726672	hCoV-19/England/ARCH-002644G4/2022	ERS11614233	ERZ8438707
ARCH-002644H3	NORW-20220131	EPI_ISL_9726676	hCoV-19/England/ARCH-002644H3/2022	ERS12220439	ERZ11434678
ARCH-002644H5	NORW-20220131	EPI_ISL_9726680	hCoV-19/England/ARCH-002644H5/2022	ERS12223847	ERZ11435184
ARCH-002672A2	NORW-20220131	EPI_ISL_9726685	hCoV-19/England/ARCH-002672A2/2022	ERS11587237	ERZ8408250
ARCH-002672A3	NORW-20220131	EPI_ISL_9726690	hCoV-19/England/ARCH-002672A3/2022	ERS11566743
ARCH-002672A4	NORW-20220131	EPI_ISL_9726695	hCoV-19/England/ARCH-002672A4/2022	ERS11572525	ERZ8450447
ARCH-002672A6	NORW-20220131	EPI_ISL_9726699	hCoV-19/England/ARCH-002672A6/2022	ERS12223480	ERZ11445626
ARCH-002672A8	NORW-20220131	EPI_ISL_9726703	hCoV-19/England/ARCH-002672A8/2022	ERS12208160	ERZ11426184
ARCH-002672B2	NORW-20220131	EPI_ISL_9726706	hCoV-19/England/ARCH-002672B2/2022	ERS11593153	ERZ8435672
ARCH-002672B3	NORW-20220131	EPI_ISL_9726711	hCoV-19/England/ARCH-002672B3/2022	ERS11597071	ERZ8444753
ARCH-002672B5	NORW-20220131	EPI_ISL_9726714	hCoV-19/England/ARCH-002672B5/2022	ERS12228344	ERZ11445571
ARCH-002672B6	NORW-20220131	EPI_ISL_9726717	hCoV-19/England/ARCH-002672B6/2022	ERS11586130	ERZ8441753
ARCH-002672C2	NORW-20220131	EPI_ISL_9726718	hCoV-19/England/ARCH-002672C2/2022	ERS11593089	ERZ8462950
ARCH-002672C3	NORW-20220131	EPI_ISL_9726719	hCoV-19/England/ARCH-002672C3/2022	ERS11590293	ERZ8415406
ARCH-002672C4	NORW-20220131	EPI_ISL_9726720	hCoV-19/England/ARCH-002672C4/2022	ERS11581819	ERZ8434595
ARCH-002672C6	NORW-20220131	EPI_ISL_9726721	hCoV-19/England/ARCH-002672C6/2022	ERS12221456	ERZ11444449
ARCH-002672D1	NORW-20220131	EPI_ISL_9726722	hCoV-19/England/ARCH-002672D1/2022	ERS11566259	ERZ8442693
ARCH-002672D2	NORW-20220131	EPI_ISL_9726728	hCoV-19/England/ARCH-002672D2/2022	ERS11579524
ARCH-002672D3	NORW-20220131	EPI_ISL_9726732	hCoV-19/England/ARCH-002672D3/2022	ERS12208049	ERZ11435792
ARCH-002672D7	NORW-20220131	EPI_ISL_9726737	hCoV-19/England/ARCH-002672D7/2022	ERS12227414	ERZ11438405
ARCH-002672D8	NORW-20220131	EPI_ISL_9726740	hCoV-19/England/ARCH-002672D8/2022	ERS11610676	ERZ8433514
ARCH-002672E3	NORW-20220131	EPI_ISL_9726744	hCoV-19/England/ARCH-002672E3/2022	ERS12214521	ERZ11437789
ARCH-002672E4	NORW-20220131	EPI_ISL_9726748	hCoV-19/England/ARCH-002672E4/2022	ERS12213478	ERZ11427992
ARCH-002672E6	NORW-20220131	EPI_ISL_9726752	hCoV-19/England/ARCH-002672E6/2022	ERS11610324	ERZ8440617
ARCH-002672F3	NORW-20220131	EPI_ISL_9726756	hCoV-19/England/ARCH-002672F3/2022	ERS11598298	ERZ8418949
ARCH-002672F4	NORW-20220131	EPI_ISL_9726760	hCoV-19/England/ARCH-002672F4/2022	ERS11612624	ERZ8444957
ARCH-002672F5	NORW-20220131	EPI_ISL_9726764	hCoV-19/England/ARCH-002672F5/2022	ERS11594525	ERZ8419136
ARCH-002672F7	NORW-20220131	EPI_ISL_9726766	hCoV-19/England/ARCH-002672F7/2022	ERS11607128	ERZ8402454
ARCH-002672G1	NORW-20220131	EPI_ISL_9726767	hCoV-19/England/ARCH-002672G1/2022	ERS12217610	ERZ11428609
ARCH-002672G2	NORW-20220131	EPI_ISL_9726775	hCoV-19/England/ARCH-002672G2/2022	ERS12226706	ERZ11437811
ARCH-002672G4	NORW-20220131	EPI_ISL_9726779	hCoV-19/England/ARCH-002672G4/2022	ERS11591777	ERZ8388176
ARCH-002672G6	NORW-20220131	EPI_ISL_9726782	hCoV-19/England/ARCH-002672G6/2022	ERS11608700	ERZ8458686
ARCH-002672H1	NORW-20220131	EPI_ISL_9726786	hCoV-19/England/ARCH-002672H1/2022	ERS12222692	ERZ11445127
ARCH-002672H2	NORW-20220131	EPI_ISL_9726790	hCoV-19/England/ARCH-002672H2/2022	ERS12210181	ERZ11432691
ARCH-002672H4	NORW-20220131	EPI_ISL_9726795	hCoV-19/England/ARCH-002672H4/2022	ERS11603752	ERZ8449368
ARCH-002672H5	NORW-20220131	EPI_ISL_9726800	hCoV-19/England/ARCH-002672H5/2022	ERS11588881	ERZ8391409
ARCH-002672H6	NORW-20220131	EPI_ISL_9726804	hCoV-19/England/ARCH-002672H6/2022	ERS11611293	ERZ8409744
ARCH-002672H7	NORW-20220131	EPI_ISL_9726808	hCoV-19/England/ARCH-002672H7/2022	ERS11595082	ERZ8403216
ARCH-002383A1	NORW-20220112			ERS11600800	ERZ8430608
ARCH-002383A10	NORW-20220112			ERS12220738	ERZ11439956
ARCH-002383A11	NORW-20220112
ARCH-002383A12	NORW-20220112			ERS11604452	ERZ8425188
ARCH-002383A2	NORW-20220112			ERS11571514	ERZ8459169
ARCH-002383A3	NORW-20220112
ARCH-002383A5	NORW-20220112			ERS11596841	ERZ8442121
ARCH-002383A6	NORW-20220112
ARCH-002383A7	NORW-20220112			ERS11615396	ERZ8429729
ARCH-002383A8	NORW-20220112			ERS12222032	ERZ11433731
ARCH-002383A9	NORW-20220112
ARCH-002383B11	NORW-20220112			ERS11614759	ERZ8463839
ARCH-002383B2	NORW-20220112
ARCH-002383B3	NORW-20220112			ERS12226838	ERZ11447631
ARCH-002383B4	NORW-20220112			ERS11591987	ERZ8443328
ARCH-002383B5	NORW-20220112
ARCH-002383B6	NORW-20220112			ERS11575451	ERZ8420005
ARCH-002383B8	NORW-20220112			ERS12207108	ERZ11426390
ARCH-002383B9	NORW-20220112			ERS11590164	ERZ8436644
ARCH-002383C1	NORW-20220112
ARCH-002383C10	NORW-20220112			ERS11574944	ERZ8418753
ARCH-002383C11	NORW-20220112
ARCH-002383C12	NORW-20220112
ARCH-002383C2	NORW-20220112			ERS11606311	ERZ8403300
ARCH-002383C3	NORW-20220112			ERS11580235
ARCH-002383C4	NORW-20220112
ARCH-002383C5	NORW-20220112			ERS12214404	ERZ11434900
ARCH-002383C6	NORW-20220112
ARCH-002383C7	NORW-20220112
ARCH-002383C8	NORW-20220112
ARCH-002383C9	NORW-20220112
ARCH-002383D1	NORW-20220112
ARCH-002383D10	NORW-20220112			ERS11568602
ARCH-002383D11	NORW-20220112
ARCH-002383D12	NORW-20220112			ERS11570023	ERZ8421306
ARCH-002383D2	NORW-20220112			ERS11578450
ARCH-002383D3	NORW-20220112
ARCH-002383D4	NORW-20220112
ARCH-002383D5	NORW-20220112
ARCH-002383D6	NORW-20220112
ARCH-002383D7	NORW-20220112			ERS12216845	ERZ11430028
ARCH-002383D8	NORW-20220112
ARCH-002383D9	NORW-20220112
ARCH-002383E1	NORW-20220112			ERS11567239	ERZ8416058
ARCH-002383E10	NORW-20220112			ERS11591327	ERZ8438521
ARCH-002383E11	NORW-20220112
ARCH-002383E2	NORW-20220112
ARCH-002383E3	NORW-20220112			ERS11576051
ARCH-002383E4	NORW-20220112
ARCH-002383E5	NORW-20220112
ARCH-002383E6	NORW-20220112			ERS12222948	ERZ11439964
ARCH-002383E7	NORW-20220112
ARCH-002383E8	NORW-20220112
ARCH-002383E9	NORW-20220112			ERS11588717	ERZ8453504
ARCH-002383F10	NORW-20220112
ARCH-002383F11	NORW-20220112
ARCH-002383F12	NORW-20220112			ERS12216067	ERZ11441262
ARCH-002383F2	NORW-20220112			ERS11612440	ERZ8444383
ARCH-002383F3	NORW-20220112			ERS11584496	ERZ8445585
ARCH-002383F4	NORW-20220112			ERS12215606	ERZ11432941
ARCH-002383F5	NORW-20220112
ARCH-002383F6	NORW-20220112			ERS12212618	ERZ11434330
ARCH-002383F7	NORW-20220112
ARCH-002383F8	NORW-20220112
ARCH-002383F9	NORW-20220112			ERS12228127	ERZ11439042
ARCH-002383G1	NORW-20220112			ERS12221922	ERZ11443651
ARCH-002383G10	NORW-20220112
ARCH-002383G11	NORW-20220112
ARCH-002383G2	NORW-20220112
ARCH-002383G3	NORW-20220112			ERS11615883	ERZ8446788
ARCH-002383G4	NORW-20220112			ERS11582587	ERZ8465024
ARCH-002383G5	NORW-20220112
ARCH-002383G7	NORW-20220112
ARCH-002383G9	NORW-20220112			ERS12213973	ERZ11436180
ARCH-002383H1	NORW-20220112			ERS12223868	ERZ11445862
ARCH-002383H10	NORW-20220112
ARCH-002383H2	NORW-20220112
ARCH-002383H3	NORW-20220112
ARCH-002383H4	NORW-20220112			ERS12223469	ERZ11444429
ARCH-002383H5	NORW-20220112
ARCH-002383H7	NORW-20220112			ERS11574484
ARCH-002383H8	NORW-20220112			ERS11588401	ERZ8420090
ARCH-002383H9	NORW-20220112			ERS12222834	ERZ11442194
ARCH-002384A1	NORW-20220112			ERS12217285	ERZ11432701
ARCH-002384A10	NORW-20220112
ARCH-002384A12	NORW-20220112			ERS11588336	ERZ8437043
ARCH-002384A4	NORW-20220112
ARCH-002384A5	NORW-20220112			ERS11582573	ERZ8456516
ARCH-002384A6	NORW-20220112
ARCH-002384A7	NORW-20220112			ERS11595603	ERZ8466459
ARCH-002384A9	NORW-20220112			ERS11605789	ERZ8400498
ARCH-002384B10	NORW-20220112			ERS11569730
ARCH-002384B11	NORW-20220112
ARCH-002384B12	NORW-20220112
ARCH-002384B2	NORW-20220112			ERS12214800	ERZ11427772
ARCH-002384B4	NORW-20220112
ARCH-002384B6	NORW-20220112			ERS11579692
ARCH-002384B7	NORW-20220112			ERS11607089	ERZ8404187
ARCH-002384B8	NORW-20220112
ARCH-002384B9	NORW-20220112			ERS12217857	ERZ11436518
ARCH-002384C1	NORW-20220112
ARCH-002384C10	NORW-20220112
ARCH-002384C11	NORW-20220112			ERS12213905	ERZ11432910
ARCH-002384C12	NORW-20220112			ERS11603773	ERZ8404249
ARCH-002384C2	NORW-20220112
ARCH-002384C3	NORW-20220112			ERS11584214	ERZ11431832
ARCH-002384C4	NORW-20220112
ARCH-002384C5	NORW-20220112
ARCH-002384C6	NORW-20220112
ARCH-002384C7	NORW-20220112
ARCH-002384C8	NORW-20220112
ARCH-002384C9	NORW-20220112
ARCH-002384D1	NORW-20220112			ERS11585317
ARCH-002384D10	NORW-20220112			ERS11571814
ARCH-002384D12	NORW-20220112			ERS12208045	ERZ11428824
ARCH-002384D2	NORW-20220112			ERS12222184	ERZ11444884
ARCH-002384D3	NORW-20220112			ERS12209956	ERZ11433068
ARCH-002384D4	NORW-20220112
ARCH-002384D5	NORW-20220112
ARCH-002384D7	NORW-20220112
ARCH-002384D8	NORW-20220112
ARCH-002384D9	NORW-20220112			ERS11607191	ERZ8406144
ARCH-002384E1	NORW-20220112
ARCH-002384E10	NORW-20220112			ERS11604723	ERZ8435101
ARCH-002384E12	NORW-20220112
ARCH-002384E2	NORW-20220112
ARCH-002384E3	NORW-20220112
ARCH-002384E4	NORW-20220112			ERS11565643
ARCH-002384E5	NORW-20220112			ERS11579147	ERZ8455269
ARCH-002384E6	NORW-20220112
ARCH-002384E7	NORW-20220112
ARCH-002384E8	NORW-20220112			ERS12212607	ERZ11436606
ARCH-002384E9	NORW-20220112
ARCH-002384F1	NORW-20220112			ERS12221466	ERZ11444457
ARCH-002384F10	NORW-20220112			ERS12209329	ERZ11428427
ARCH-002384F11	NORW-20220112
ARCH-002384F12	NORW-20220112
ARCH-002384F2	NORW-20220112			ERS11613278	ERZ8466410
ARCH-002384F3	NORW-20220112			ERS12212279	ERZ11429859
ARCH-002384F5	NORW-20220112			ERS12219031	ERZ11435305
ARCH-002384F6	NORW-20220112			ERS12213965	ERZ11431347
ARCH-002384F7	NORW-20220112			ERS11574499	ERZ8451536
ARCH-002384F8	NORW-20220112			ERS11591176	ERZ8407821
ARCH-002384F9	NORW-20220112
ARCH-002384G1	NORW-20220112
ARCH-002384G10	NORW-20220112
ARCH-002384G11	NORW-20220112			ERS11572628	ERZ8442405
ARCH-002384G3	NORW-20220112
ARCH-002384G4	NORW-20220112
ARCH-002384G5	NORW-20220112
ARCH-002384G6	NORW-20220112
ARCH-002384G7	NORW-20220112			ERS11582421	ERZ8447827
ARCH-002384G9	NORW-20220112			ERS11576885	ERZ8411914
ARCH-002384H1	NORW-20220112			ERS12213434	ERZ11431558
ARCH-002384H10	NORW-20220112			ERS11595678	ERZ8424068
ARCH-002384H11	NORW-20220112
ARCH-002384H2	NORW-20220112
ARCH-002384H3	NORW-20220112
ARCH-002384H4	NORW-20220112
ARCH-002384H5	NORW-20220112
ARCH-002384H6	NORW-20220112
ARCH-002384H7	NORW-20220112
ARCH-002384H9	NORW-20220112			ERS11616171	ERZ8400633
ARCH-002385A12	NORW-20220112			ERS11610095	ERZ8407646
ARCH-002385A3	NORW-20220112			ERS11571562
ARCH-002385A6	NORW-20220112			ERS12215683	ERZ11436832
ARCH-002385A8	NORW-20220112			ERS11606390	ERZ8421428
ARCH-002385B11	NORW-20220112			ERS11597599	ERZ8402903
ARCH-002385B12	NORW-20220112			ERS11616120	ERZ8423496
ARCH-002385B7	NORW-20220112
ARCH-002385C11	NORW-20220112			ERS11586392	ERZ8422332
ARCH-002385C12	NORW-20220112			ERS11599911	ERZ8424086
ARCH-002385C2	NORW-20220112			ERS12218510	ERZ11431716
ARCH-002385C4	NORW-20220112			ERS11602264	ERZ11442557
ARCH-002385C5	NORW-20220112			ERS11609802	ERZ8418159
ARCH-002385C7	NORW-20220112			ERS12227805	ERZ11448241
ARCH-002385C8	NORW-20220112			ERS12212146	ERZ11435579
ARCH-002385D11	NORW-20220112			ERS11581465	ERZ8440456
ARCH-002385D12	NORW-20220112			ERS11600004	ERZ8411462
ARCH-002385D2	NORW-20220112			ERS12211060	ERZ11429930
ARCH-002385D4	NORW-20220112			ERS11616308	ERZ8449883
ARCH-002385E1	NORW-20220112			ERS12213049	ERZ11439260
ARCH-002385E2	NORW-20220112
ARCH-002385E5	NORW-20220112			ERS11572898
ARCH-002385G5	NORW-20220112			ERS11568317
ARCH-002385G6	NORW-20220112			ERS12211553	ERZ11438169
ARCH-002385H10	NORW-20220112
ARCH-002386A2	NORW-20220112
ARCH-002386A4	NORW-20220112			ERS12208357	ERZ11426374
ARCH-002386A5	NORW-20220112			ERS11592177	ERZ8435614
ARCH-002386B1	NORW-20220112			ERS12224135	ERZ11444039
ARCH-002386B5	NORW-20220112			ERS11610310	ERZ8404080
ARCH-002386C2	NORW-20220112			ERS12212159	ERZ11428003
ARCH-002386C3	NORW-20220112			ERS11566193
ARCH-002386C4	NORW-20220112
ARCH-002386C7	NORW-20220112
ARCH-002386D1	NORW-20220112			ERS11576629	ERZ8451642
ARCH-002386D4	NORW-20220112			ERS11578257
ARCH-002386D6	NORW-20220112
ARCH-002386E1	NORW-20220112
ARCH-002386E6	NORW-20220112			ERS11614538	ERZ11435672
ARCH-002386F4	NORW-20220112			ERS11603920	ERZ8445144
ARCH-002386F6	NORW-20220112			ERS12208784	ERZ11426071
ARCH-002386G3	NORW-20220112			ERS11585782
ARCH-002386G6	NORW-20220112			ERS11578745	ERZ8392195
ARCH-002386H1	NORW-20220112
ARCH-002386H5	NORW-20220112			ERS11598767	ERZ8424837
ARCH-002393A11	NORW-20220112			ERS11579067
ARCH-002393A12	NORW-20220112			ERS12219934	ERZ11432402
ARCH-002393A2	NORW-20220112
ARCH-002393A3	NORW-20220112
ARCH-002393A4	NORW-20220112
ARCH-002393A5	NORW-20220112			ERS12214500	ERZ11440241
ARCH-002393A8	NORW-20220112
ARCH-002393A9	NORW-20220112
ARCH-002393B10	NORW-20220112
ARCH-002393B12	NORW-20220112
ARCH-002393B4	NORW-20220112
ARCH-002393B6	NORW-20220112			ERS12222917	ERZ11445242
ARCH-002393B8	NORW-20220112
ARCH-002393C11	NORW-20220112
ARCH-002393C3	NORW-20220112			ERS11613853	ERZ8453563
ARCH-002393C5	NORW-20220112			ERS11603576	ERZ8422348
ARCH-002393C7	NORW-20220112
ARCH-002393C9	NORW-20220112
ARCH-002393D10	NORW-20220112
ARCH-002393D12	NORW-20220112
ARCH-002393D4	NORW-20220112
ARCH-002393D6	NORW-20220112			ERS12216596	ERZ11431710
ARCH-002393D7	NORW-20220112			ERS11601010	ERZ8458874
ARCH-002393D8	NORW-20220112
ARCH-002393D9	NORW-20220112			ERS12222364	ERZ11430716
ARCH-002393E1	NORW-20220112
ARCH-002393E10	NORW-20220112			ERS11601611	ERZ8466019
ARCH-002393E11	NORW-20220112			ERS12225772	ERZ11447083
ARCH-002393E3	NORW-20220112
ARCH-002393E5	NORW-20220112
ARCH-002393E6	NORW-20220112
ARCH-002393E8	NORW-20220112
ARCH-002393E9	NORW-20220112
ARCH-002393F10	NORW-20220112			ERS11582240
ARCH-002393F11	NORW-20220112
ARCH-002393F12	NORW-20220112
ARCH-002393F2	NORW-20220112			ERS11612203	ERZ8421420
ARCH-002393F4	NORW-20220112			ERS12220319	ERZ11439898
ARCH-002393F5	NORW-20220112			ERS11569653	ERZ8410588
ARCH-002393F6	NORW-20220112
ARCH-002393F7	NORW-20220112
ARCH-002393F8	NORW-20220112
ARCH-002393F9	NORW-20220112
ARCH-002393G10	NORW-20220112
ARCH-002393G2	NORW-20220112			ERS11589332	ERZ8448887
ARCH-002393G3	NORW-20220112
ARCH-002393G6	NORW-20220112			ERS12224959	ERZ11439314
ARCH-002393H1	NORW-20220112			ERS12222105	ERZ11440935
ARCH-002393H10	NORW-20220112			ERS11579428	ERZ8457652
ARCH-002393H11	NORW-20220112			ERS11590960	ERZ8438048
ARCH-002393H2	NORW-20220112
ARCH-002393H3	NORW-20220112
ARCH-002393H4	NORW-20220112
ARCH-002393H5	NORW-20220112			ERS11578311
ARCH-002393H6	NORW-20220112			ERS12218860	ERZ11434570
ARCH-002393H7	NORW-20220112			ERS11573536
ARCH-002394A10	NORW-20220112			ERS11599695	ERZ8403084
ARCH-002394A12	NORW-20220112			ERS12209392	ERZ11432988
ARCH-002394A3	NORW-20220112
ARCH-002394A4	NORW-20220112			ERS12215296	ERZ11434818
ARCH-002394A6	NORW-20220112
ARCH-002394B1	NORW-20220112			ERS11616035	ERZ8405065
ARCH-002394B11	NORW-20220112			ERS11607467	ERZ8417513
ARCH-002394B12	NORW-20220112
ARCH-002394B2	NORW-20220112			ERS11590867	ERZ8403912
ARCH-002394B6	NORW-20220112
ARCH-002394C11	NORW-20220112
ARCH-002394C2	NORW-20220112			ERS12221079	ERZ11440960
ARCH-002394C4	NORW-20220112			ERS11591422	ERZ8465797
ARCH-002394C5	NORW-20220112			ERS11610829	ERZ8465182
ARCH-002394C6	NORW-20220112
ARCH-002394C7	NORW-20220112			ERS11573471
ARCH-002394D12	NORW-20220112			ERS11607393	ERZ8466258
ARCH-002394D5	NORW-20220112
ARCH-002394D6	NORW-20220112
ARCH-002394D7	NORW-20220112
ARCH-002394D8	NORW-20220112
ARCH-002394D9	NORW-20220112
ARCH-002394E10	NORW-20220112			ERS11600198	ERZ8453242
ARCH-002394E11	NORW-20220112
ARCH-002394E2	NORW-20220112
ARCH-002394E3	NORW-20220112			ERS12208993	ERZ11431250
ARCH-002394E4	NORW-20220112
ARCH-002394E6	NORW-20220112			ERS12222490	ERZ11444819
ARCH-002394E8	NORW-20220112
ARCH-002394F10	NORW-20220112
ARCH-002394F12	NORW-20220112
ARCH-002394F6	NORW-20220112
ARCH-002394F7	NORW-20220112			ERS11578366
ARCH-002394F8	NORW-20220112			ERS12215990	ERZ11435807
ARCH-002394G10	NORW-20220112
ARCH-002394G11	NORW-20220112
ARCH-002394G3	NORW-20220112
ARCH-002394G4	NORW-20220112			ERS11569471
ARCH-002394G7	NORW-20220112			ERS11595600	ERZ8429307
ARCH-002394G8	NORW-20220112
ARCH-002394H2	NORW-20220112			ERS11578577	ERZ8435200
ARCH-002394H3	NORW-20220112
ARCH-002394H6	NORW-20220112			ERS11596728	ERZ8400024
ARCH-002394H7	NORW-20220112
ARCH-002394H8	NORW-20220112			ERS12221599	ERZ11444530
ARCH-002394H9	NORW-20220112
ARCH-002395A1	NORW-20220112
ARCH-002395A10	NORW-20220112
ARCH-002395A2	NORW-20220112			ERS11584818	ERZ8438937
ARCH-002395A3	NORW-20220112			ERS11576078	ERZ8441897
ARCH-002395A4	NORW-20220112			ERS12226046	ERZ11433383
ARCH-002395A5	NORW-20220112
ARCH-002395A6	NORW-20220112			ERS11570527	ERZ8410965
ARCH-002395A7	NORW-20220112			ERS11585021
ARCH-002395A8	NORW-20220112
ARCH-002395A9	NORW-20220112			ERS12214316	ERZ11429839
ARCH-002395B1	NORW-20220112			ERS11593892	ERZ8427550
ARCH-002395B10	NORW-20220112
ARCH-002395B2	NORW-20220112
ARCH-002395B3	NORW-20220112			ERS11584833	ERZ8405699
ARCH-002395B4	NORW-20220112
ARCH-002395B5	NORW-20220112
ARCH-002395B6	NORW-20220112			ERS11602841	ERZ8428825
ARCH-002395B7	NORW-20220112
ARCH-002395B8	NORW-20220112			ERS12215968	ERZ11436717
ARCH-002395B9	NORW-20220112
ARCH-002395C1	NORW-20220112			ERS11582866	ERZ8419717
ARCH-002395C10	NORW-20220112			ERS11606620	ERZ8417874
ARCH-002395C3	NORW-20220112			ERS11611387	ERZ8444101
ARCH-002395C4	NORW-20220112			ERS11565343
ARCH-002395C5	NORW-20220112			ERS11578678
ARCH-002395C6	NORW-20220112			ERS12223746	ERZ11445776
ARCH-002395C7	NORW-20220112
ARCH-002395C8	NORW-20220112			ERS11595971	ERZ8423938
ARCH-002395D1	NORW-20220112
ARCH-002395D10	NORW-20220112			ERS11574327	ERZ8455391
ARCH-002395D2	NORW-20220112			ERS12215494	ERZ11432315
ARCH-002395D4	NORW-20220112
ARCH-002395D5	NORW-20220112
ARCH-002395D6	NORW-20220112
ARCH-002395D8	NORW-20220112
ARCH-002395D9	NORW-20220112
ARCH-002395E10	NORW-20220112
ARCH-002395E2	NORW-20220112
ARCH-002395E3	NORW-20220112			ERS11613736	ERZ8423312
ARCH-002395E4	NORW-20220112
ARCH-002395E5	NORW-20220112
ARCH-002395E6	NORW-20220112
ARCH-002395E7	NORW-20220112
ARCH-002395E8	NORW-20220112
ARCH-002395E9	NORW-20220112			ERS12219252	ERZ11440809
ARCH-002395F1	NORW-20220112
ARCH-002395F10	NORW-20220112			ERS11572001
ARCH-002395F2	NORW-20220112			ERS11575777	ERZ8402747
ARCH-002395F3	NORW-20220112
ARCH-002395F4	NORW-20220112
ARCH-002395F5	NORW-20220112
ARCH-002395F6	NORW-20220112			ERS11613471	ERZ8404956
ARCH-002395F7	NORW-20220112
ARCH-002395F8	NORW-20220112			ERS11578003	ERZ8417308
ARCH-002395F9	NORW-20220112
ARCH-002395G10	NORW-20220112
ARCH-002395G3	NORW-20220112
ARCH-002395G4	NORW-20220112
ARCH-002395G5	NORW-20220112
ARCH-002395G6	NORW-20220112			ERS12219388	ERZ11443229
ARCH-002395G7	NORW-20220112			ERS11601912	ERZ8439825
ARCH-002395G9	NORW-20220112			ERS11605078	ERZ8462856
ARCH-002395H1	NORW-20220112			ERS11615906	ERZ11438822
ARCH-002395H2	NORW-20220112
ARCH-002395H3	NORW-20220112
ARCH-002395H4	NORW-20220112
ARCH-002395H5	NORW-20220112
ARCH-002395H6	NORW-20220112
ARCH-002395H7	NORW-20220112
ARCH-002395H9	NORW-20220112			ERS11596063	ERZ8448296
ARCH-002437A12	NORW-20220117
ARCH-002437A4	NORW-20220117			ERS12226617	ERZ11447567
ARCH-002437A6	NORW-20220117			ERS11568715
ARCH-002437B12	NORW-20220117			ERS12214985	ERZ11432683
ARCH-002437B8	NORW-20220117			ERS11607370	ERZ11439479
ARCH-002437C11	NORW-20220117			ERS12226692	ERZ11447191
ARCH-002437C6	NORW-20220117
ARCH-002437C8	NORW-20220117
ARCH-002437D1	NORW-20220117
ARCH-002437E1	NORW-20220117			ERS12218386	ERZ11433069
ARCH-002437E10	NORW-20220117			ERS12223926	ERZ11445894
ARCH-002437F1	NORW-20220117			ERS12228364	ERZ11448503
ARCH-002437F10	NORW-20220117
ARCH-002437F4	NORW-20220117
ARCH-002437G5	NORW-20220117			ERS11593161	ERZ8402117
ARCH-002437G8	NORW-20220117			ERS11565723
ARCH-002437H6	NORW-20220117			ERS11586707	ERZ8456811
ARCH-002438A1	NORW-20220117
ARCH-002438A2	NORW-20220117
ARCH-002438A5	NORW-20220117			ERS11597633	ERZ8404272
ARCH-002438B1	NORW-20220117
ARCH-002438B5	NORW-20220117			ERS11608402	ERZ8450749
ARCH-002438C1	NORW-20220117
ARCH-002438C5	NORW-20220117
ARCH-002438D2	NORW-20220117			ERS12208846	ERZ11430171
ARCH-002438D5	NORW-20220117			ERS11566466	ERZ8410586
ARCH-002438D6	NORW-20220117			ERS12218929	ERZ11442959
ARCH-002438E2	NORW-20220117
ARCH-002438E6	NORW-20220117
ARCH-002438E7	NORW-20220117
ARCH-002438F3	NORW-20220117			ERS12225761	ERZ11441622
ARCH-002438F4	NORW-20220117			ERS11584025	ERZ8440234
ARCH-002438F6	NORW-20220117			ERS11594691	ERZ8458402
ARCH-002438F7	NORW-20220117
ARCH-002438G4	NORW-20220117
ARCH-002438H1	NORW-20220117			ERS12228829	ERZ11448586
ARCH-002438H2	NORW-20220117
ARCH-002438H4	NORW-20220117
ARCH-002438H5	NORW-20220117
ARCH-002472A12	NORW-20220117			ERS11594499	ERZ8457206
ARCH-002472A2	NORW-20220117			ERS11585550	ERZ8444786
ARCH-002472A5	NORW-20220117			ERS12228263	ERZ11448442
ARCH-002472B1	NORW-20220117			ERS11590360	ERZ8405545
ARCH-002472B11	NORW-20220117			ERS11580984	ERZ8434074
ARCH-002472B5	NORW-20220117			ERS11599675	ERZ8460652
ARCH-002472B8	NORW-20220117			ERS12217700	ERZ11428218
ARCH-002472B9	NORW-20220117
ARCH-002472C11	NORW-20220117			ERS11596018	ERZ8426111
ARCH-002472C3	NORW-20220117
ARCH-002472C5	NORW-20220117			ERS11578817	ERZ8425720
ARCH-002472C6	NORW-20220117			ERS11592707	ERZ8426536
ARCH-002472C7	NORW-20220117			ERS12222561	ERZ11439594
ARCH-002472D11	NORW-20220117			ERS12208925	ERZ11428056
ARCH-002472D6	NORW-20220117
ARCH-002472D7	NORW-20220117
ARCH-002472E7	NORW-20220117
ARCH-002472F2	NORW-20220117			ERS11584160	ERZ8395328
ARCH-002472F9	NORW-20220117
ARCH-002472G1	NORW-20220117			ERS11568169
ARCH-002472G11	NORW-20220117			ERS11591059	ERZ8410307
ARCH-002472G3	NORW-20220117			ERS11604033	ERZ8416459
ARCH-002472G4	NORW-20220117			ERS11572564	ERZ8459871
ARCH-002472H2	NORW-20220117			ERS11569146	ERZ11429154
ARCH-002472H3	NORW-20220117			ERS11582566	ERZ8437300
ARCH-002472H5	NORW-20220117			ERS11584281
ARCH-002472H6	NORW-20220117			ERS11602027	ERZ8452082
ARCH-002472H7	NORW-20220117
ARCH-002473A2	NORW-20220117			ERS11615181	ERZ8405355
ARCH-002473A4	NORW-20220117			ERS12218786	ERZ11441957
ARCH-002473B11	NORW-20220117			ERS11605228	ERZ8410271
ARCH-002473B4	NORW-20220117			ERS12217676	ERZ11440943
ARCH-002473B6	NORW-20220117			ERS11571351	ERZ8425001
ARCH-002473C11	NORW-20220117			ERS12225884	ERZ11443126
ARCH-002473C4	NORW-20220117			ERS11567889
ARCH-002473C6	NORW-20220117			ERS12228841	ERZ11448595
ARCH-002473C8	NORW-20220117			ERS12224048	ERZ11439311
ARCH-002473D10	NORW-20220117
ARCH-002473D11	NORW-20220117			ERS11597890	ERZ8422295
ARCH-002473D3	NORW-20220117			ERS12228864	ERZ11448611
ARCH-002473D6	NORW-20220117			ERS11616292	ERZ8450243
ARCH-002473D7	NORW-20220117
ARCH-002473D8	NORW-20220117			ERS11579070	ERZ8440771
ARCH-002473D9	NORW-20220117			ERS12224205	ERZ11440562
ARCH-002473E10	NORW-20220117
ARCH-002473E5	NORW-20220117			ERS12210875	ERZ11432811
ARCH-002473F10	NORW-20220117			ERS11581728	ERZ8403826
ARCH-002473F2	NORW-20220117			ERS11578733	ERZ8428553
ARCH-002473F4	NORW-20220117
ARCH-002473G11	NORW-20220117
ARCH-002473G3	NORW-20220117			ERS11587348	ERZ8422839
ARCH-002473G4	NORW-20220117			ERS11570008
ARCH-002473H1	NORW-20220117			ERS12226280	ERZ11447396
ARCH-002473H10	NORW-20220117			ERS11593810	ERZ8408873
ARCH-002473H11	NORW-20220117			ERS12209242	ERZ11428434
ARCH-002473H5	NORW-20220117			ERS11587949	ERZ8400887
ARCH-002474A4	NORW-20220117			ERS12214892	ERZ11430892
ARCH-002474B12	NORW-20220117
ARCH-002474B3	NORW-20220117			ERS11571646
ARCH-002474B6	NORW-20220117			ERS11604303	ERZ8427855
ARCH-002474B7	NORW-20220117			ERS11600187	ERZ8418178
ARCH-002474B9	NORW-20220117
ARCH-002474C10	NORW-20220117			ERS12220294	ERZ11439369
ARCH-002474C12	NORW-20220117			ERS11569713
ARCH-002474C2	NORW-20220117			ERS11596697	ERZ8424931
ARCH-002474C9	NORW-20220117
ARCH-002474D11	NORW-20220117
ARCH-002474D4	NORW-20220117			ERS11565612	ERZ8423861
ARCH-002474D9	NORW-20220117
ARCH-002474E12	NORW-20220117			ERS11616349	ERZ8428833
ARCH-002474E4	NORW-20220117			ERS11610440	ERZ8425755
ARCH-002474E9	NORW-20220117			ERS11568960
ARCH-002474F10	NORW-20220117			ERS11592175	ERZ8402332
ARCH-002474F4	NORW-20220117			ERS11595461
ARCH-002474G9	NORW-20220117			ERS11609807	ERZ8439198
ARCH-002474H11	NORW-20220117			ERS12221927	ERZ11439379
ARCH-002474H5	NORW-20220117			ERS12208256	ERZ11427470
ARCH-002475A2	NORW-20220117
ARCH-002475A5	NORW-20220117
ARCH-002475B2	NORW-20220117
ARCH-002475B5	NORW-20220117			ERS11574224	ERZ8461698
ARCH-002475B9	NORW-20220117
ARCH-002475C10	NORW-20220117			ERS11568251
ARCH-002475C11	NORW-20220117
ARCH-002475C6	NORW-20220117
ARCH-002475D2	NORW-20220117			ERS11607123	ERZ8453044
ARCH-002475D6	NORW-20220117
ARCH-002475E3	NORW-20220117			ERS11601247	ERZ8418180
ARCH-002475E4	NORW-20220117			ERS11566955
ARCH-002475E6	NORW-20220117			ERS11577939
ARCH-002475F1	NORW-20220117			ERS11598464	ERZ8436785
ARCH-002475F10	NORW-20220117			ERS11571326	ERZ8407669
ARCH-002475G5	NORW-20220117			ERS12228313	ERZ11448475
ARCH-002475H2	NORW-20220117			ERS12217488	ERZ11442176
ARCH-002475H7	NORW-20220117
ARCH-002475H8	NORW-20220117			ERS12220245	ERZ11438221
ARCH-002475H9	NORW-20220117
ARCH-002488A2	NORW-20220127
ARCH-002488A3	NORW-20220127
ARCH-002488A4	NORW-20220127			ERS11589184	ERZ8437708
ARCH-002488B2	NORW-20220127
ARCH-002488C3	NORW-20220127			ERS11575562
ARCH-002488D2	NORW-20220127
ARCH-002488D4	NORW-20220127			ERS11587426	ERZ8422257
ARCH-002488E2	NORW-20220127			ERS11603713	ERZ8423692
ARCH-002488E3	NORW-20220127			ERS11574994
ARCH-002488F2	NORW-20220127			ERS12226942	ERZ11444018
ARCH-002488F3	NORW-20220127			ERS11566635
ARCH-002488H1	NORW-20220127
ARCH-002489A10	NORW-20220120			ERS11610101	ERZ8421592
ARCH-002489A2	NORW-20220120			ERS11599974	ERZ8415372
ARCH-002489A5	NORW-20220120			ERS12211758	ERZ11433755
ARCH-002489A7	NORW-20220120			ERS12217894	ERZ11433289
ARCH-002489A8	NORW-20220120			ERS11574215
ARCH-002489A9	NORW-20220120
ARCH-002489B1	NORW-20220120			ERS11598554	ERZ8456412
ARCH-002489B11	NORW-20220120			ERS12219228	ERZ11433516
ARCH-002489B3	NORW-20220120			ERS12225669	ERZ11447021
ARCH-002489B9	NORW-20220120
ARCH-002489C1	NORW-20220120			ERS11600019	ERZ8418865
ARCH-002489C11	NORW-20220120			ERS11605144	ERZ8426103
ARCH-002489C3	NORW-20220120			ERS11601882	ERZ8434481
ARCH-002489C6	NORW-20220120			ERS11575945	ERZ8431545
ARCH-002489C7	NORW-20220120			ERS11608475	ERZ8407940
[truncated: 1,011 more rows]
